# Supplementary material for: A retrospective study on atrial fibrillation after coronary artery bypass grafting surgery at The National Heart Institute, Kuala Lumpur
Source: F1000Res. 2018 Aug 1;7:164. Originally published 2018 Feb 8. [Version 2] doi: 10.12688/f1000research.13244.2 (PMC6127737; doi:10.12688/f1000research.13244.2)
Supplement: Raw data for the study ‘A retrospective study on atrial fibrillation after coronary artery bypass grafting surgery at The National Heart Institute, Kuala Lumpur’ both in SAV and Excel formats [file f1000research-7-16902-s0000.tgz]

Archive with 1 entries (1 files):
- 87635de5-3073-4b6c-bd39-6d2c89492d6d_Dataset_1_final.xlsx
