# Supplementary material for: A retrospective study on atrial fibrillation after coronary artery bypass grafting surgery at The National Heart Institute, Kuala Lumpur
Source: F1000Res. 2018 Aug 1;7:164. Originally published 2018 Feb 8. [Version 2] doi: 10.12688/f1000research.13244.2 (PMC6127737; doi:10.12688/f1000research.13244.2)
Supplement: Raw data for the study ‘A retrospective study on atrial fibrillation after coronary artery bypass grafting surgery at The National Heart Institute, Kuala Lumpur’ both in SAV and Excel formats [file f1000research-7-16902-s0000.tgz › 87635de5-3073-4b6c-bd39-6d2c89492d6d_Dataset_1_final.xlsx]

## Sheet: Dataset 1 final
Sex	Status	Nationality	Marital	Race	Race.Malay	Race.Chinese	Race.Indian	Age		Duration.Hosp.Stay	Duration.Hosp.Stay.Cat14	NYHA	Pre.Op.Pulmonary	Pre.Op.COPD	Pre.Op.Asthma	Pre.Op.Hypertension	Pre.Op.DM	Pre.Op.Chol	Pre.Op.Smoke	Pre.Op.Alcohol	Pre.Op.Renal	Pre.Op.Dialysis	Pre.Op.Sinus	EF	EF.group	Height	Weight	BMI	BMI.group	Pre.Op.ACE	Pre.Op.ARB	Pre.Op.CCB	Pre.Op.Beta	Pre.Op.OtherHTN	Pre.Op.Aspirin	Pre.Op.Clopidogrel	Pre.Op.Heparin	Pre.Op.FactorX	Pre.Op.OtherAntiPlat	Pre.Op.AntiPlat.Details	Pre.Op.Statin	Pre.Op.Fibrate	Pre.Op.Ezetimibe	Pre.Op.Biguanide	Pre.Op.Sulphonyl	Pre.Op.AlphaG	Pre.Op.DPP4	Pre.Op.InsulinY	Pre.Op.BetaAgonist
Male	Alive	Malaysian	Married	Chinese	Others	Chinese	Others	62	11.2875	9.47292	<= 14 days	NYHA 2	No	No	No	Yes	No	Yes	Non-Smoker	Yes	No	No	YES	66	>50%	0				Yes	No	No	No	No	Yes	Yes	No	No	0	0	Yes	No	No	No	No	No	No	No	No
Male	Alive	Malaysian	Married	Indian	Others	Others	Indian	68	42.7424	30.8368	> 14 days	NYHA 1	No	No	No	Yes	Yes	No	Non-Smoker	No	No	No	YES	59	>50%	162	63.2	24.08	Overweight 23-29.9	No	Yes	Yes	Yes	No	No	No	No	No	0	0	Yes	Yes	No	No	Yes	No	No	No	No
Female	Alive	Malaysian	Married	Malay	Malay	Others	Others	71	40.1215	32.1354	> 14 days	NYHA 2	No	No	No	Yes	Yes	Yes	Non-Smoker	No	No	No	YES	50	30-50%	152	81	35.06	Obese >30	No	No	Yes	No	No	Yes	No	No	No	0	Warfarin	Yes	No	No	No	No	No	No	Yes	No
Female	Alive	Malaysian	Married	Malay	Malay	Others	Others	66	43.0833	39.4493	> 14 days	NYHA 1	No	No	No	No	No	Yes	Non-Smoker	No	Yes	Yes	YES	39	30-50%	147	70.3	32.53	Obese >30	No	No	Yes	Yes	No	No	Yes	No	No	0		Yes	No	No	No	No	No	No	Yes	No
Male	Alive	Malaysian	Married	Malay	Malay	Others	Others	58	14.2986	12.4271	<= 14 days	NYHA 2	No	No	No	No	No	Yes	Smoker	No	No	No	NO	60	>50%	172	93.7	31.67	Obese >30	Yes	No	No	Yes	No	Yes	Yes	No	No	0	0	Yes	No	No	No	No	No	No	No	No
Male	Alive	Malaysian	Married	Malay	Malay	Others	Others	57	20.2222	16.1771	> 14 days	NYHA 2	No	No	No	No	Yes	No	Smoker	No	No	No	YES	32	30-50%	175	80	26.12	Overweight 23-29.9	No	No	No	No	No	Yes	Yes	No	No	0		No	No	No	No	No	No	No	Yes	No
Male	Alive	Malaysian	Married	Malay	Malay	Others	Others	64	42.1514	31.2778	> 14 days	NYHA 1	No	No	No	Yes	Yes	Yes	Non-Smoker	No	No	No	YES	40	30-50%	154	69	29.09	Overweight 23-29.9	No	Yes	No	Yes	No	Yes	No	Yes	No	1	Clexane	Yes	No	No	No	No	No	No	Yes	No
Female	Alive	Malaysian	Married	Malay	Malay	Others	Others	65	16.1444	13.25	<= 14 days	NYHA 1	No	No	No	Yes	No	Yes	Non-Smoker	No	Yes	Yes	YES	66	>50%	153.5	63	26.74	Overweight 23-29.9	No	No	Yes	Yes	No	Yes	Yes	No	No	0		Yes	No	No	No	No	No	No	No	No
Female	Alive	Malaysian	Unknown	Chinese	Others	Chinese	Others	64	14.0208	11.1701	<= 14 days	NYHA 1	No	No	No	Yes	No	Yes	Non-Smoker	No	No	No	YES	60	>50%	156	67.5	27.74	Overweight 23-29.9	No	Yes	Yes	No	No	Yes	No	No	No	0	0	Yes	No	No	No	No	No	No	No	No
Female	Alive	Malaysian	Married	Chinese	Others	Chinese	Others	66	6.08542	5.30139	<= 14 days	NYHA 1	No	No	No	No	No	No	Non-Smoker	No	No	No	YES	60	>50%	165	57.9	21.27	Normal 18.5-22.9	No	No	No	No	No	No	No	No	No	0		Yes	No	No	No	No	No	No	No	No
Male	Alive	Malaysian	Married	Malay	Malay	Others	Others	67	27.2	25.1597	> 14 days	NYHA 1	No	No	No	Yes	No	Yes	Non-Smoker	No	No	No	YES	59	>50%	162	60.3	22.98		No	Yes	Yes	Yes	No	Yes	No	No	No	0		No	No	No	No	No	No	No	No	No
Male	Alive	Malaysian	Married	Others	Others	Others	Others	53	15.1264	9.31944	<= 14 days	NYHA 2	No	No	No	Yes	Yes	Yes	Smoker	No	No	No	YES	48	30-50%	166	58.7	21.3	Normal 18.5-22.9	No	No	No	Yes	No	No	No	No	No	0	0	Yes	No	No	No	Yes	No	No	No	No
Male	Alive	Malaysian	Married	Chinese	Others	Chinese	Others	45	17.1458	14.2917	> 14 days	NYHA 1	No	No	No	No	No	Yes	Non-Smoker	No	No	No	YES	48	30-50%	172.4	84.1	28.3	Overweight 23-29.9	Yes	No	No	No	No	No	Yes	No	No	0		Yes	No	No	No	No	No	No	No	No
Male	Alive	Others	Married	Others	Others	Others	Others	60	13.8965	8.88125	<= 14 days	NYHA 2	No	No	No	No	No	Yes	Non-Smoker	No	No	No	YES	58	>50%	166	74.8	27.14	Overweight 23-29.9	No	Yes	No	No	No	No	No	No	No	0		Yes	No	No	No	No	No	No	No	No
Male	Alive	Malaysian	Married	Malay	Malay	Others	Others	52	16.1493	14.1667	> 14 days	NYHA 1	No	No	No	Yes	No	Yes	Non-Smoker	No	No	No	YES	28	<30%	159	90.3	35.72	Obese >30	No	No	No	Yes	No	Yes	Yes	No	No	0		Yes	No	No	No	No	No	No	No	No
Male	Alive	Malaysian	Married	Malay	Malay	Others	Others	57	16.1438	12.0799	<= 14 days	NYHA 2	No	No	No	No	No	No	Smoker	No	No	No	YES	27	<30%	165	51.1	18.77	Normal 18.5-22.9	No	No	No	Yes	No	Yes	No	No	No	0	0	Yes	No	No	No	No	No	No	No	No
Male	Alive	Malaysian	Married	Malay	Malay	Others	Others	60	9.18819	7.24167	<= 14 days	NYHA 1	No	No	No	Yes	No	No	Smoker	No	No	No	YES	65	>50%	153.4	57.1	24.27	Overweight 23-29.9	Yes	No	No	Yes	No	Yes	Yes	No	No	0		Yes	No	No	No	No	No	No	No	No
Male	Alive	Malaysian	Married	Malay	Malay	Others	Others	52	14.0312	7.82292	<= 14 days	NYHA 1	No	No	No	No	No	No	Smoker	No	No	No	YES	25	<30%	163	87	32.74	Obese >30	Yes	No	No	No	No	Yes	Yes	No	No	0		Yes	No	No	No	No	No	No	No	No
Male	Alive	Malaysian	Married	Indian	Others	Others	Indian	68	15.3174	11.2465	<= 14 days	NYHA 3	No	No	No	Yes	Yes	Yes	Smoker	No	No	No	YES	63	>50%	160	51.2	20	Normal 18.5-22.9	No	No	No	Yes	No	Yes	Yes	No	No	0		No	No	No	Yes	No	No	No	No	No
Male	Alive	Malaysian	Married	Indian	Others	Others	Indian	77	11.2521	7.35833	<= 14 days	NYHA 2	No	No	No	Yes	Yes	Yes	Non-Smoker	No	No	No	YES	64	>50%	182	95.9	28.95	Overweight 23-29.9	Yes	No	No	Yes	No	Yes	No	No	No	0		Yes	No	No	Yes	No	No	No	No	No
Male	Alive	Others	Married	Others	Others	Others	Others	75	10.1021	8.26389	<= 14 days	NYHA 1	No	No	No	Yes	No	Yes	Smoker	No	No	No	YES	49	30-50%	172.6	72.6	24.37	Overweight 23-29.9	No	No	Yes	No	No	No	Yes	No	No	0	0	Yes	No	No	No	No	No	No	No	No
Male	Alive	Malaysian	Married	Indian	Others	Others	Indian	66	14.1986	11.5	<= 14 days	NYHA 1	No	No	No	Yes	Yes	Yes	Non-Smoker	No	No	No	YES	39	30-50%	170				No	No	No	No	No	Yes	Yes	No	No	0		Yes	No	No	No	No	No	No	No	No
Male	Alive	Malaysian	Married	Malay	Malay	Others	Others	49	7.93472	7.1875	<= 14 days	NYHA 3	No	No	No	Yes	Yes	No	Smoker	No	No	No	NO	39	30-50%	163	85.7	32.26	Obese >30	Yes	No	No	Yes	No	Yes	Yes	No	No	0		Yes	No	No	No	No	No	No	No	No
Female	Alive	Malaysian	Married	Malay	Malay	Others	Others	68	25.2986	22.2139	> 14 days	NYHA 1	No	No	No	Yes	Yes	Yes	Non-Smoker	No	No	No	YES	59	>50%	144.6	51.4	24.58	Overweight 23-29.9	Yes	No	No	Yes	No	Yes	No	No	No	0		Yes	Yes	No	No	No	No	No	No	No
Female	Alive	Malaysian	Others	Chinese	Others	Chinese	Others	59	7.30417	3.46181	<= 14 days	NYHA 1	No	No	No	Yes	No	No	Non-Smoker	No	Yes	Yes	YES	61	>50%	154	50.4	21.25	Normal 18.5-22.9	No	No	Yes	Yes	No	No	No	No	No	0		No	No	No	No	No	No	No	No	No
Female	Alive	Malaysian	Unknown	Others	Others	Others	Others	52	10.2139	8.08472	<= 14 days	NYHA 2	No	No	No	No	No	No	Non-Smoker	No	No	No	YES	45	30-50%	148	68.6	31.32	Obese >30	No	No	No	Yes	No	Yes	No	No	No	0	0	No	No	No	No	No	No	No	No	Yes
Male	Alive	Malaysian	Married	Chinese	Others	Chinese	Others	67	8.99444	7.20556	<= 14 days	NYHA 1	No	No	No	No	No	Yes	Non-Smoker	No	No	No	YES	68	>50%	165	71	26.08	Overweight 23-29.9	No	No	No	Yes	No	Yes	No	No	No	0		Yes	No	No	No	No	No	No	No	No
Male	Alive	Malaysian	Married	Malay	Malay	Others	Others	73	18.5181	14.3951	> 14 days	NYHA 2	No	No	No	Yes	No	Yes	Smoker	No	No	No	YES	55	>50%	161	54	20.83	Normal 18.5-22.9	Yes	No	No	No	No	Yes	Yes	No	No	0		Yes	No	No	No	No	No	No	No	No
Male	Alive	Malaysian	Married	Malay	Malay	Others	Others	66	11.0076	9.25625	<= 14 days	NYHA 2	No	No	No	Yes	Yes	Yes	Non-Smoker	No	No	No	YES	60	>50%	172	72	24.34	Overweight 23-29.9	No	Yes	No	No	Yes	Yes	Yes	No	No	0	0	Yes	No	No	Yes	Yes	No	Yes	No	No
Male	Alive	Malaysian	Married	Malay	Malay	Others	Others	67	8.94653	11.1132	<= 14 days	NYHA 1	No	No	No	No	No	Yes	Non-Smoker	No	No	No	YES	60	>50%	163	51.9	19.53	Normal 18.5-22.9	Yes	No	No	Yes	No	Yes	No	No	No	0		Yes	No	No	No	No	No	No	No	No
Female	Alive	Malaysian	Married	Malay	Malay	Others	Others	54	18.3882	15.209	> 14 days	NYHA 1	No	No	No	Yes	No	Yes	Non-Smoker	No	Yes	No	YES	50	30-50%	146.5	48.6	22.64	Normal 18.5-22.9	No	No	No	Yes	No	No	No	No	No	0	0	Yes	No	No	No	No	No	No	No	No
Male	Alive	Malaysian	Married	Indian	Others	Others	Indian	74	81.3521	77.1743	> 14 days	NYHA 2	No	No	No	Yes	Yes	No	Non-Smoker	No	No	No	YES	58	>50%	157	50	20.28	Normal 18.5-22.9	No	No	Yes	Yes	No	Yes	No	No	No	0	0	Yes	No	No	No	Yes	No	No	No	No
Male	Alive	Malaysian	Married	Others	Others	Others	Others	61	12.9833	11.1569	<= 14 days	NYHA 1	No	No	No	Yes	Yes	Yes	Non-Smoker	Yes	No	No	YES	73	>50%	166	82.3	29.87	Overweight 23-29.9	Yes	No	No	Yes	No	Yes	No	No	Yes	1	Ticagrelor	Yes	No	No	No	No	No	Yes	No	No
Male	Alive	Malaysian	Married	Chinese	Others	Chinese	Others	67	18.8042	13.9688	<= 14 days	NYHA 2	No	No	No	Yes	Yes	No	Non-Smoker	No	No	No	YES	30	30-50%	155	51.5	21.44	Normal 18.5-22.9	Yes	No	No	No	No	Yes	No	No	Yes	1	0	Yes	No	No	Yes	No	No	Yes	No	No
Male	Alive	Malaysian	Married	Malay	Malay	Others	Others	75	23.0694	8.13819	<= 14 days		Yes	No	Yes	Yes	Yes	Yes	Smoker	No	No	No	YES	42	30-50%	162.5	78	29.54	Overweight 23-29.9	No	Yes	Yes	Yes	No	Yes	Yes	No	No	0		Yes	No	No	Yes	Yes	No	No	Yes	No
Male	Alive	Malaysian	Married	Malay	Malay	Others	Others	73	42.2868	32.8681	> 14 days	NYHA 1	No	No	No	Yes	Yes	No	Non-Smoker	No	No	No	YES	54	>50%	165	80	29.38	Overweight 23-29.9	Yes	No	No	No	No	Yes	Yes	No	No	0		Yes	No	No	No	No	No	No	Yes	No
Male	Alive	Others	Married	Others	Others	Others	Others	67	15.3736	13.4722	<= 14 days	NYHA 1	Yes	No	Yes	Yes	No	Yes	Smoker	No	No	No	YES	42	30-50%	161	68.4	26.39	Overweight 23-29.9	Yes	No	Yes	Yes	No	No	No	No	No	0	0	Yes	No	No	Yes	No	No	No	Yes	No
Female	Alive	Malaysian	Married	Malay	Malay	Others	Others	64	12.0347	8.12778	<= 14 days	NYHA 2	No	No	No	No	No	Yes	Non-Smoker	No	Yes	No	YES	39	30-50%	156	65	26.71	Overweight 23-29.9	Yes	No	No	No	No	No	No	No	No	0		Yes	Yes	No	Yes	Yes	No	Yes	No	No
Male	Alive	Malaysian	Married	Chinese	Others	Chinese	Others	73	56.0326	31.3257	> 14 days	NYHA 1	No	No	No	Yes	Yes	No	Non-Smoker	Yes	Yes	No	YES	38	30-50%	170	90	31.14	Obese >30	No	No	No	Yes	No	Yes	Yes	No	No	0		Yes	No	Yes	No	No	No	No	No	No
Female	Alive	Malaysian	Married	Malay	Malay	Others	Others	71	27.0236	20.0729	> 14 days	NYHA 2	No	No	No	Yes	Yes	No	Non-Smoker	No	Yes	Yes	YES	54	>50%	152.6	63.2	27.14	Overweight 23-29.9	Yes	No	Yes	Yes	No	No	No	Yes	No	1		Yes	No	No	No	No	No	No	Yes	No
Male	Alive	Malaysian	Married	Malay	Malay	Others	Others	62	15.141	13.0736	<= 14 days	NYHA 2	No	No	No	Yes	Yes	Yes	Smoker	No	No	No	YES	30	30-50%	170.5	74.9	25.77	Overweight 23-29.9	Yes	No	No	No	No	No	No	No	No	0		Yes	No	No	Yes	Yes	No	No	No	No
Male	Alive	Malaysian	Married	Malay	Malay	Others	Others	62	35.3167	26.2507	> 14 days	NYHA 2	No	No	No	Yes	Yes	Yes	Non-Smoker	No	Yes	Yes	NO	25	<30%	165	56.5	20.75	Normal 18.5-22.9	No	No	No	Yes	No	Yes	No	Yes	No	1	Clexane	Yes	No	No	No	No	No	No	No	No
Female	Alive	Malaysian	Married	Malay	Malay	Others	Others	69	7.99375	6.12986	<= 14 days	NYHA 1	No	No	No	Yes	Yes	Yes	Non-Smoker	Yes	No	No	YES	46	30-50%	151	57.7	25.31	Overweight 23-29.9	Yes	No	No	Yes	No	No	No	No	No	0	0	Yes	No	No	No	No	No	No	Yes	No
Male	Alive	Malaysian	Married	Malay	Malay	Others	Others	50	37.1819	18.2896	> 14 days	NYHA 2	No	No	No	Yes	Yes	Yes	Smoker	No	No	No	NO	39	30-50%	167.5	110	39.21	Obese >30	No	No	No	Yes	No	No	No	Yes	No	1	Clexane	Yes	No	No	Yes	Yes	No	No	Yes	No
Male	Alive	Malaysian	Married	Indian	Others	Others	Indian	63	14.9215	11.509	<= 14 days		No	No	No	Yes	Yes	No	Non-Smoker	No	No	No	YES	33	30-50%	165	60.5	22.22	Normal 18.5-22.9	Yes	No	No	Yes	No	No	No	Yes	No	1		Yes	No	No	Yes	Yes	No	No	No	No
Male	Alive	Malaysian	Married	Malay	Malay	Others	Others	62	13.95	7.24097	<= 14 days	NYHA 1	No	No	No	No	No	Yes	Smoker	No	No	No	YES	57	>50%	166	69.6	25.26	Overweight 23-29.9	Yes	No	No	Yes	No	Yes	No	No	Yes	1		Yes	No	No	No	No	No	No	No	No
Male	Alive	Malaysian	Married	Chinese	Others	Chinese	Others	70	9.03611	7.33264	<= 14 days	NYHA 1	No	No	No	Yes	Yes	Yes	Non-Smoker	Yes	No	No	YES	58	>50%	164	80	29.74	Overweight 23-29.9	Yes	No	Yes	Yes	Yes	Yes	No	No	No	0		Yes	No	No	Yes	No	No	No	No	No
Male	Alive	Malaysian	Married	Malay	Malay	Others	Others	60	10.0174	8.06944	<= 14 days	NYHA 1	No	No	No	Yes	No	Yes	Smoker	No	No	No	YES	54	>50%	167	71.6	25.67	Overweight 23-29.9	No	No	No	No	No	No	No	No	No	0		No	No	No	No	No	No	No	No	No
Male	Alive	Malaysian	Married	Indian	Others	Others	Indian	56	17.1229	14.9694	> 14 days	NYHA 1	No	No	No	Yes	Yes	Yes	Smoker	No	No	No	YES			168	72.2	25.58	Overweight 23-29.9	No	No	Yes	No	No	Yes	Yes	No	No	0		Yes	No	No	No	No	No	No	No	No
Male	Alive	Malaysian	Married	Malay	Malay	Others	Others	54	12.1306	8.21944	<= 14 days	NYHA 1	No	No	No	Yes	No	Yes	Non-Smoker	No	No	No	YES	68	>50%	161	84.5	32.6	Obese >30	Yes	No	No	No	No	Yes	Yes	No	No	0		Yes	No	No	No	No	No	No	No	No
Male	Alive	Malaysian	Married	Indian	Others	Others	Indian	69	9.26806	8.42986	<= 14 days	NYHA 1	Yes	No	Yes	Yes	Yes	Yes	Smoker	No	No	No	YES	37	30-50%	159	59.6	23.58	Overweight 23-29.9	No	No	Yes	Yes	No	Yes	Yes	No	No	0	0	Yes	No	Yes	No	No	No	No	Yes	No
Male	Alive	Malaysian	Married	Indian	Others	Others	Indian	79	18.0292	12.1042	<= 14 days	NYHA 1	No	No	No	Yes	Yes	No	Non-Smoker	No	No	No	YES	65	>50%	162	62.7	23.89	Overweight 23-29.9	No	No	No	Yes	No	Yes	No	Yes	No	1	0	Yes	No	No	No	Yes	No	No	No	No
Male	Alive	Malaysian	Married	Malay	Malay	Others	Others	64	19.334	14.2847	> 14 days	NYHA 1	No	No	No	Yes	Yes	Yes	Smoker	No	Yes	No	YES	68	>50%	154	76.6	32.3	Obese >30	Yes	No	No	Yes	No	Yes	No	No	Yes	1	Ticagrelor	Yes	No	No	Yes	Yes	No	No	No	No
Female	Alive	Malaysian	Married	Malay	Malay	Others	Others	62	10.8187	7.21875	<= 14 days	NYHA 2	No	No	No	No	Yes	Yes	Non-Smoker	No	No	No	YES	52	>50%	164.5	68	25.13	Overweight 23-29.9	No	No	No	Yes	No	No	No	No	No	0		Yes	No	No	Yes	No	No	Yes	No	No
Female	Alive	Malaysian	Married	Malay	Malay	Others	Others	71	10.9514	8.21528	<= 14 days	NYHA 1	No	No	No	Yes	Yes	Yes	Non-Smoker	No	No	No	YES	56	>50%	150	52	23.11	Overweight 23-29.9	No	No	No	Yes	No	Yes	No	Yes	No	1		Yes	No	No	Yes	No	No	No	No	No
Male	Alive	Malaysian	Married	Malay	Malay	Others	Others	50	22.0785	10.2764	<= 14 days	NYHA 2	No	No	No	Yes	Yes	No	Non-Smoker	No	No	No	YES	38	30-50%	162	57.1	21.76	Normal 18.5-22.9	Yes	No	Yes	Yes	No	Yes	Yes	No	No	0		Yes	No	No	Yes	No	No	No	No	No
Female	Alive	Malaysian	Married	Chinese	Others	Chinese	Others	72	14.0944	12.1424	<= 14 days	NYHA 3	No	No	No	Yes	Yes	Yes	Non-Smoker	No	No	No	YES	51	>50%	148	66.7	30.45	Obese >30	No	Yes	No	Yes	No	No	No	No	No	0		Yes	No	No	Yes	No	No	No	No	No
Male	Alive	Malaysian	Married	Malay	Malay	Others	Others	59	8.96042	6.225	<= 14 days	NYHA 2	No	No	No	Yes	Yes	Yes	Smoker	No	No	No	YES	54	>50%	165	75.1	27.59	Overweight 23-29.9	No	No	No	Yes	No	No	No	No	No	0		Yes	No	Yes	No	No	No	No	Yes	No
Male	Alive	Malaysian	Married	Malay	Malay	Others	Others	56	10.2056	7.52083	<= 14 days	NYHA 1	No	No	No	Yes	Yes	Yes	Non-Smoker	No	No	No	YES	48	30-50%	179	77.3	24.13	Overweight 23-29.9	No	Yes	No	Yes	Yes	Yes	Yes	No	No	0		Yes	No	Yes	Yes	No	No	Yes	Yes	No
Male	Alive	Malaysian	Married	Malay	Malay	Others	Others	63	10.075	8.30903	<= 14 days	NYHA 1	No	No	No	Yes	Yes	No	Non-Smoker	No	No	No	YES	54	>50%	163	72.8	27.4	Overweight 23-29.9	No	No	No	Yes	No	Yes	No	No	No	0		Yes	No	No	Yes	No	No	No	No	No
Male	Alive	Malaysian	Married	Malay	Malay	Others	Others	52	14.9535	10.3451	<= 14 days	NYHA 2	No	No	No	Yes	Yes	Yes	Non-Smoker	No	Yes	No	YES	55	>50%	155	64.6	26.89	Overweight 23-29.9	No	Yes	Yes	Yes	No	No	No	No	No	0		Yes	No	No	No	No	No	No	Yes	No
Female	Alive	Malaysian	Married	Chinese	Others	Chinese	Others	51	15.1382	7.21667	<= 14 days	NYHA 2	No	No	No	Yes	Yes	Yes	Smoker	No	No	No	YES	45	30-50%	156	81.3	33.41	Obese >30	Yes	No	No	Yes	No	Yes	Yes	No	No	0		Yes	No	No	Yes	No	No	No	Yes	No
Male	Alive	Malaysian	Married	Chinese	Others	Chinese	Others	67	73.2479	70.2917	> 14 days	NYHA 2	No	No	No	Yes	No	No	Non-Smoker	No	No	No	YES	42	30-50%	151	71.1	31.18	Obese >30	No	No	No	Yes	No	Yes	No	No	No	0	0	Yes	No	No	No	No	No	No	No	No
Male	Alive	Malaysian	Married	Malay	Malay	Others	Others	62	23.134	15.1583	> 14 days	NYHA 1	No	No	No	Yes	No	No	Non-Smoker	No	Yes	Yes	YES	61	>50%	159	72.7	28.76	Overweight 23-29.9	Yes	No	Yes	Yes	Yes	Yes	No	No	No	0	Ticlodipine	Yes	No	No	No	No	No	No	No	No
Male	Alive	Malaysian	Married	Indian	Others	Others	Indian	59	7.94722	6.27361	<= 14 days	NYHA 1	No	No	No	Yes	No	Yes	Non-Smoker	No	No	No	YES	63	>50%	159	71.1	28.12	Overweight 23-29.9	No	No	Yes	No	Yes	Yes	Yes	No	No	0		Yes	No	No	No	No	No	No	No	No
Male	Alive	Malaysian	Married	Malay	Malay	Others	Others	43	10.9139	6.6875	<= 14 days	NYHA 1	No	No	No	No	Yes	No	Non-Smoker	No	No	No	YES	31	30-50%	165	75.2	27.62	Overweight 23-29.9	No	No	No	Yes	No	No	No	Yes	No	1		Yes	No	No	Yes	No	No	No	Yes	No
Male	Alive	Malaysian	Married	Malay	Malay	Others	Others	68	14.0542	10.1528	<= 14 days	NYHA 1	No	No	No	Yes	No	Yes	Smoker	No	No	No	YES	49	30-50%	175	66.1	21.58	Normal 18.5-22.9	Yes	No	No	Yes	No	No	No	No	No	0	0	No	No	No	No	No	No	No	No	No
Female	Alive	Malaysian	Married	Malay	Malay	Others	Others	69	9.23403	6.15417	<= 14 days	NYHA 1	No	No	No	Yes	No	No	Non-Smoker	No	No	No	YES	42	30-50%	145.5	57.5	27.16	Overweight 23-29.9	Yes	No	No	Yes	No	Yes	Yes	No	No	0		Yes	No	No	No	No	No	No	No	No
Female	Alive	Malaysian	Married	Chinese	Others	Chinese	Others	59	12.1854	9.20069	<= 14 days	NYHA 2	No	No	No	Yes	Yes	No	Non-Smoker	No	No	No	YES	50	30-50%	156	54.1	22.23	Normal 18.5-22.9	No	Yes	No	Yes	No	No	Yes	No	No	0		Yes	No	No	Yes	Yes	No	Yes	Yes	No
Male	Alive	Malaysian	Married	Chinese	Others	Chinese	Others	61	9.04583	7.00972	<= 14 days	NYHA 1	No	No	No	Yes	Yes	Yes	Non-Smoker	No	No	No	YES	57	>50%	155	57.2	23.81	Overweight 23-29.9	No	No	No	Yes	No	Yes	Yes	No	No	0		Yes	No	No	No	No	No	No	Yes	No
Male	Alive	Malaysian	Married	Chinese	Others	Chinese	Others	76	10.0382	7.00694	<= 14 days	NYHA 2	No	No	No	Yes	No	No	Non-Smoker	No	No	No	YES	56	>50%	164	61	22.68	Normal 18.5-22.9	Yes	No	No	Yes	No	No	No	No	No	0	0	No	No	No	No	No	No	No	No	No
Male	Alive	Malaysian	Divorced	Malay	Malay	Others	Others	50	31.2903	24.3208	> 14 days	NYHA 1	No	No	No	Yes	Yes	Yes	Non-Smoker	No	Yes	No	YES	34	30-50%	161	52.1	20.1	Normal 18.5-22.9	No	No	No	Yes	No	Yes	Yes	Yes	No	1	Clexane	Yes	No	No	No	No	No	No	Yes	No
Male	Alive	Malaysian	Married	Malay	Malay	Others	Others	60	9.175	6.02083	<= 14 days	NYHA 1	No	No	No	No	Yes	No	Smoker	No	No	No	YES	40	30-50%	174	76	25.1	Overweight 23-29.9	No	No	No	No	No	No	No	No	No	0		Yes	No	No	Yes	Yes	No	No	Yes	Yes
Male	Alive	Malaysian	Married	Malay	Malay	Others	Others	58	9.26042	7.2375	<= 14 days	NYHA 2	No	No	No	Yes	Yes	Yes	Smoker	No	Yes	No	YES	59	>50%	166	95.4	34.62	Obese >30	No	Yes	No	Yes	No	Yes	No	No	No	0		Yes	No	No	Yes	No	No	Yes	Yes	No
Male	Alive	Malaysian	Married	Malay	Malay	Others	Others	63	7.94375	6.21875	<= 14 days	NYHA 1	No	No	No	Yes	Yes	Yes	Smoker	No	No	No	YES	47	30-50%	166.7	68.9	24.79	Overweight 23-29.9	Yes	No	Yes	Yes	No	Yes	No	No	No	0		Yes	Yes	No	Yes	No	No	No	No	No
Male	Alive	Malaysian	Married	Malay	Malay	Others	Others	63	9.01875	7.3125	<= 14 days	NYHA 1	No	No	No	Yes	No	Yes	Non-Smoker	No	No	No	YES	50	30-50%	176	88	28.41	Overweight 23-29.9	Yes	No	No	Yes	No	Yes	Yes	No	No	0		Yes	No	No	No	No	No	No	No	No
Male	Alive	Malaysian	Married	Malay	Malay	Others	Others	59	6.97917	6.125	<= 14 days	NYHA 2	No	No	No	Yes	Yes	No	Non-Smoker	No	No	No	YES	35	30-50%	156	68.8	28.27	Overweight 23-29.9	Yes	No	No	Yes	No	No	No	Yes	No	1		Yes	No	No	Yes	Yes	No	No	No	No
Female	Alive	Malaysian	Married	Malay	Malay	Others	Others	62	20.0201	15.3361	> 14 days	NYHA 1	No	No	No	Yes	Yes	No	Non-Smoker	No	No	No	YES	35	30-50%	151	51.7	22.67	Normal 18.5-22.9	Yes	No	No	Yes	No	Yes	No	No	No	0		Yes	No	No	Yes	Yes	No	Yes	Yes	No
Male	Alive	Malaysian	Married	Chinese	Others	Chinese	Others	66	15.2833	7.29861	<= 14 days	NYHA 2	No	No	No	Yes	Yes	No	Smoker	No	No	No	YES	60	>50%	167.5	76.7	27.34	Overweight 23-29.9	Yes	No	Yes	Yes	No	Yes	Yes	No	No	0		Yes	No	No	No	Yes	No	No	No	No
Male	Alive	Malaysian	Married	Indian	Others	Others	Indian	65	13.0271	11.2951	<= 14 days	NYHA 1	Yes	No	Yes	Yes	Yes	Yes	Non-Smoker	No	No	No	YES	54	>50%	171	78	26.67	Overweight 23-29.9	Yes	No	No	Yes	No	Yes	Yes	No	No	0	0	Yes	No	Yes	No	No	No	No	Yes	Yes
Female	Alive	Malaysian	Married	Malay	Malay	Others	Others	67	11.1465	9.23472	<= 14 days	NYHA 1	No	No	No	Yes	Yes	Yes	Non-Smoker	No	No	No	YES	59	>50%	145	63.9	30.39	Obese >30	No	Yes	No	Yes	No	No	No	No	No	0		Yes	No	No	Yes	No	No	No	Yes	No
Male	Alive	Malaysian	Married	Malay	Malay	Others	Others	71	12.1271	9.29375	<= 14 days	NYHA 1	No	No	No	Yes	No	Yes	Smoker	No	No	No	YES	67	>50%	163	77.8	29.28	Overweight 23-29.9	Yes	No	Yes	No	No	Yes	Yes	No	No	0		Yes	No	No	No	No	No	No	No	No
Female	Alive	Malaysian	Married	Chinese	Others	Chinese	Others	55	10.0875	6.36458	<= 14 days	NYHA 1	No	No	No	Yes	Yes	No	Non-Smoker	No	No	No	YES	30	30-50%	147	54.2	25.08	Overweight 23-29.9	No	Yes	No	Yes	No	Yes	No	No	Yes	1	Ticagrelor	Yes	No	No	Yes	No	No	No	Yes	No
Male	Alive	Malaysian	Married	Chinese	Others	Chinese	Others	62	8.01389	6.17153	<= 14 days	NYHA 1	No	No	No	Yes	No	No	Smoker	No	No	No	YES	52	>50%	173	83.9	28.03	Overweight 23-29.9	No	Yes	Yes	No	No	Yes	Yes	No	No	0		Yes	No	No	No	No	No	No	No	No
Female	Alive	Malaysian	Married	Malay	Malay	Others	Others	61	25.9896	9.16667	<= 14 days		No	No	No	No	Yes	No	Non-Smoker	No	No	No	YES	30	30-50%	147	52.7	24.39	Overweight 23-29.9	Yes	No	No	Yes	No	Yes	Yes	Yes	No	1		Yes	No	No	No	Yes	No	No	No	No
Male	Alive	Malaysian	Married	Malay	Malay	Others	Others	65	18.2556	8.20208	<= 14 days	NYHA 1	No	No	No	Yes	No	No	Smoker	No	No	No	YES	59	>50%	172	92.5	31.27	Obese >30	Yes	No	No	Yes	No	Yes	No	Yes	No	1		No	No	No	No	No	No	No	No	No
Male	Alive	Malaysian	Married	Malay	Malay	Others	Others	54	9.95625	8.22917	<= 14 days	NYHA 1	No	No	No	No	No	Yes	Smoker	No	No	No	YES	55	>50%	159	77.8	30.77	Obese >30	Yes	No	No	Yes	No	Yes	Yes	No	No	0		No	No	No	No	No	No	No	No	No
Male	Alive	Malaysian	Married	Malay	Malay	Others	Others	60	22.2882	19.2215	> 14 days	NYHA 1	No	No	No	Yes	Yes	Yes	Smoker	No	No	No	YES	30	30-50%	159	74	29.27	Overweight 23-29.9	Yes	No	No	Yes	No	No	No	No	No	0	0	Yes	No	No	Yes	No	No	No	No	No
Male	Alive	Malaysian	Married	Malay	Malay	Others	Others	53	12.2542	9.06111	<= 14 days	NYHA 2	No	No	No	Yes	Yes	No	Non-Smoker	No	No	No	YES	22	<30%	170	66.3	22.94		No	No	No	No	No	No	No	No	No	0		Yes	No	No	No	Yes	No	No	No	No
Male	Alive	Malaysian	Married	Malay	Malay	Others	Others	70	34.2396	32.5278	> 14 days	NYHA 1	No	No	No	Yes	Yes	Yes	Non-Smoker	No	No	No	YES	45	30-50%	155	65.5	27.26	Overweight 23-29.9	Yes	No	No	Yes	No	Yes	Yes	No	No	0		Yes	No	No	Yes	No	No	No	No	No
Male	Alive	Malaysian	Married	Malay	Malay	Others	Others	54	15.0556	13.3368	<= 14 days	NYHA 1	No	No	No	No	Yes	Yes	Non-Smoker	No	Yes	Yes	YES	55	>50%	167	78.6	28.18	Overweight 23-29.9	No	No	No	No	No	Yes	Yes	No	No	0	0	Yes	No	Yes	No	Yes	No	No	No	No
Male	Alive	Malaysian	Married	Indian	Others	Others	Indian	55	15.2312	10.2382	<= 14 days	NYHA 1	No	No	No	Yes	Yes	Yes	Smoker	Yes	No	No	YES	49	30-50%	173	69.5	23.22	Overweight 23-29.9	No	Yes	No	Yes	No	No	No	No	No	0	0	Yes	No	Yes	Yes	No	No	Yes	No	No
Male	Alive	Malaysian	Married	Malay	Malay	Others	Others	56	15.1278	6.17639	<= 14 days	NYHA 1	No	No	No	Yes	Yes	Yes	Non-Smoker	No	No	No	YES	37	30-50%	167	87	31.2	Obese >30	Yes	No	Yes	Yes	No	Yes	No	No	No	0		Yes	Yes	No	Yes	Yes	No	No	No	No
Male	Alive	Malaysian	Married	Malay	Malay	Others	Others	71	14.2111	9.05556	<= 14 days	NYHA 1	No	No	No	Yes	Yes	Yes	Smoker	No	No	No	YES	47	30-50%	165	77.8	28.58	Overweight 23-29.9	Yes	No	No	Yes	No	Yes	No	No	No	0	0	Yes	No	No	Yes	Yes	No	No	No	No
Female	Alive	Malaysian	Married	Chinese	Others	Chinese	Others	80	18.0854	12.2083	<= 14 days	NYHA 2	No	No	No	Yes	Yes	Yes	Non-Smoker	No	No	No	YES	51	>50%	152	67	29	Overweight 23-29.9	Yes	No	Yes	Yes	No	Yes	No	No	No	0		Yes	No	No	Yes	Yes	No	No	No	No
Male	Alive	Malaysian	Married	Malay	Malay	Others	Others	58	13.2382	11.3368	<= 14 days	NYHA 1	No	No	No	Yes	Yes	Yes	Smoker	No	No	No	YES	33	30-50%	163	64.5	24.28	Overweight 23-29.9	Yes	No	No	Yes	No	Yes	Yes	No	No	0		Yes	No	No	Yes	No	No	No	Yes	No
Male	Alive	Malaysian	Married	Malay	Malay	Others	Others	58	9.96736	7.01736	<= 14 days	NYHA 2	No	No	No	Yes	Yes	Yes	Smoker	No	No	No	YES	36	30-50%	165	71.9	26.41	Overweight 23-29.9	Yes	No	No	Yes	No	Yes	Yes	No	No	0	0	Yes	No	No	Yes	No	No	No	No	No
Male	Alive	Malaysian	Married	Malay	Malay	Others	Others	55	10.1799	9.07153	<= 14 days		No	No	No	No	Yes	No	Non-Smoker	No	No	No	YES	28	<30%	167	73.4	26.32	Overweight 23-29.9	No	Yes	No	No	Yes	Yes	Yes	No	No	0		No	No	No	Yes	No	No	Yes	No	No
Male	Alive	Malaysian	Married	Malay	Malay	Others	Others	72	17.2215	8.31042	<= 14 days	NYHA 2	No	No	No	Yes	No	Yes	Non-Smoker	No	No	No	YES	40	30-50%	160	53	20.7	Normal 18.5-22.9	Yes	No	No	Yes	No	Yes	Yes	Yes	No	1	0	Yes	No	No	No	No	No	No	No	No
Male	Alive	Malaysian	Married	Indian	Others	Others	Indian	49	17.6785	11.3444	<= 14 days	NYHA 1	No	No	No	Yes	Yes	Yes	Smoker	Yes	No	No	YES	57	>50%	168	70.7	25.05	Overweight 23-29.9	No	No	No	Yes	No	No	No	Yes	No	1	0	Yes	No	No	Yes	Yes	No	No	No	No
Female	Alive	Malaysian	Married	Malay	Malay	Others	Others	57	53.7931	42.0285	> 14 days		No	No	No	Yes	Yes	Yes	Non-Smoker	No	No	No	YES	49	30-50%	157	85	34.48	Obese >30	No	No	No	No	No	Yes	Yes	No	No	0		Yes	No	No	No	No	No	No	Yes	No
Female	Alive	Malaysian	Others	Malay	Malay	Others	Others	71	8.6875	5.63542	<= 14 days	NYHA 3	No	No	No	Yes	Yes	Yes	Non-Smoker	No	No	No	YES	45	30-50%	151	66.4	29.12	Overweight 23-29.9	No	Yes	No	Yes	No	No	No	No	No	0		Yes	No	No	Yes	No	No	No	Yes	No
Male	Alive	Malaysian	Married	Malay	Malay	Others	Others	56	7.9625	6.12847	<= 14 days	NYHA 1	No	No	No	No	No	Yes	Smoker	No	No	No	YES	56	>50%	169	65	22.76	Normal 18.5-22.9	Yes	No	No	No	No	Yes	Yes	No	No	0	0	Yes	No	No	No	No	No	No	No	No
Male	Alive	Malaysian	Married	Malay	Malay	Others	Others	70	17.1972	15.0486	> 14 days	NYHA 2	No	No	No	Yes	No	Yes	Non-Smoker	No	Yes	No	YES	30	30-50%	156.5	68.9	28.13	Overweight 23-29.9	Yes	No	No	Yes	No	Yes	No	No	No	0		Yes	No	No	No	No	No	No	No	No
Male	Alive	Malaysian	Married	Malay	Malay	Others	Others	67	8.12361	6.38125	<= 14 days	NYHA 1	No	No	No	No	No	No	Smoker	No	No	No	YES	30	30-50%	166	74.1	26.89	Overweight 23-29.9	Yes	No	No	No	No	Yes	No	No	No	0		Yes	No	No	No	No	No	No	No	No
Male	Alive	Malaysian	Married	Malay	Malay	Others	Others	66	13.1139	8.21736	<= 14 days	NYHA 2	No	No	No	Yes	Yes	Yes	Non-Smoker	No	No	No	YES	38	30-50%	163	68.2	25.67	Overweight 23-29.9	Yes	No	No	Yes	No	Yes	No	No	No	0		Yes	No	No	No	No	No	No	No	No
Male	Alive	Malaysian	Married	Chinese	Others	Chinese	Others	58	7.31389	5.24514	<= 14 days	NYHA 1	Yes	Yes	No	No	Yes	Yes	Non-Smoker	No	No	No	YES	55	>50%	171	77.1	26.37	Overweight 23-29.9	No	No	No	Yes	No	Yes	Yes	No	No	0	0	Yes	No	No	Yes	No	No	No	No	No
Male	Alive	Malaysian	Married	Malay	Malay	Others	Others	67	8.27986	6.39861	<= 14 days	NYHA 1	No	No	No	No	No	No	Smoker	No	No	No	YES	68	>50%	169	68.9	24.12	Overweight 23-29.9	No	No	No	Yes	No	Yes	No	No	No	0		Yes	No	No	No	No	No	No	No	No
Male	Alive	Malaysian		Malay	Malay	Others	Others	72	16.1507	11.2465	<= 14 days	NYHA 1	No	No	No	No	No	Yes	Non-Smoker	No	No	No	YES	41	30-50%	163	72.2	27.17	Overweight 23-29.9	Yes	No	No	Yes	No	Yes	Yes	No	No	0		Yes	No	No	No	No	No	No	No	No
Male	Alive	Malaysian	Unknown	Chinese	Others	Chinese	Others	61	8.13472	6.13264	<= 14 days	NYHA 1	No	No	No	Yes	Yes	No	Non-Smoker	No	No	No	YES	54	>50%	159	54.7	21.64	Normal 18.5-22.9	No	Yes	Yes	Yes	No	No	No	No	No	0		Yes	No	No	No	Yes	No	Yes	No	No
Male	Alive	Malaysian	Married	Malay	Malay	Others	Others	64	9.19097	7.31458	<= 14 days	NYHA 1	No	No	No	Yes	Yes	Yes	Non-Smoker	No	No	No	YES	50	30-50%	158	75	30.04	Obese >30	Yes	No	No	Yes	No	Yes	No	No	No	0		Yes	No	No	Yes	Yes	No	Yes	No	No
Male	Alive	Malaysian	Married	Indian	Others	Others	Indian	42	19.1201	6.14931	<= 14 days	NYHA 3	Yes	No	Yes	No	No	Yes	Smoker	No	No	No	YES	30	30-50%	165	65	23.88	Overweight 23-29.9	No	No	No	Yes	No	Yes	No	Yes	Yes	1		Yes	No	No	No	No	No	No	No	Yes
Male	Alive	Malaysian	Married	Malay	Malay	Others	Others	63	13.4792	6.21528	<= 14 days	NYHA 2	No	No	No	Yes	No	Yes	Non-Smoker	No	No	No	YES	35	30-50%	156	59.6	24.49	Overweight 23-29.9	No	No	Yes	Yes	No	Yes	Yes	No	No	0		Yes	No	No	Yes	No	No	No	No	No
Male	Alive	Malaysian	Married	Chinese	Others	Chinese	Others	73	10.2	8.19097	<= 14 days	NYHA 2	No	No	No	No	No	Yes	Smoker	No	No	No	YES	41	30-50%	168	66	23.38	Overweight 23-29.9	Yes	No	No	No	No	Yes	No	No	Yes	1	Ticagrelor	No	No	No	Yes	No	No	No	No	No
Male	Alive	Malaysian	Married	Malay	Malay	Others	Others	74	12.3285	7.35208	<= 14 days	NYHA 1	No	No	No	Yes	No	Yes	Smoker	No	No	No	YES	43	30-50%	161	76.8	29.63	Overweight 23-29.9	No	No	Yes	No	No	Yes	Yes	No	No	0	0	Yes	No	No	No	No	No	No	No	No
Male	Alive	Malaysian	Married	Malay	Malay	Others	Others	67	44.3028	36.2736	> 14 days	NYHA 1	No	No	No	Yes	Yes	Yes	Non-Smoker	No	No	No	YES	39	30-50%	162	53.6	20.42	Normal 18.5-22.9	No	No	No	Yes	No	Yes	Yes	Yes	No	1	0	No	No	No	Yes	Yes	No	No	No	No
Male	Alive	Malaysian	Married	Chinese	Others	Chinese	Others	71	7.18819	5.25833	<= 14 days	NYHA 1	No	No	No	Yes	No	Yes	Non-Smoker	No	No	No	YES	60	>50%	156	66.4	27.28	Overweight 23-29.9	No	Yes	Yes	No	No	Yes	Yes	Yes	No	1	Clexane	Yes	Yes	No	No	Yes	No	No	No	No
Male	Alive	Malaysian	Married	Malay	Malay	Others	Others	54	15.9479	7.19375	<= 14 days	NYHA 1	No	No	No	Yes	Yes	Yes	Smoker	No	No	No	YES	50	30-50%	165.4	83.4	30.49	Obese >30	Yes	No	No	Yes	No	No	No	Yes	No	1		No	No	No	Yes	No	No	No	No	No
Male	Alive	Malaysian	Married	Chinese	Others	Chinese	Others	57	11.966	6.48958	<= 14 days	NYHA 1	No	No	No	Yes	No	Yes	Non-Smoker	No	No	No	YES	56	>50%	172	83	28.06	Overweight 23-29.9	Yes	No	No	Yes	No	Yes	Yes	No	No	0	0	Yes	No	No	No	No	No	No	No	No
Female	Alive	Malaysian	Married	Malay	Malay	Others	Others	69	10.2146	8.41458	<= 14 days	NYHA 2	No	No	No	Yes	Yes	Yes	Non-Smoker	No	No	No	YES	51	>50%	158	59.2	23.71	Overweight 23-29.9	No	Yes	No	Yes	No	Yes	No	No	No	0		Yes	No	No	Yes	No	No	No	No	No
Male	Alive	Malaysian	Married	Malay	Malay	Others	Others	62	10.159	7.20139	<= 14 days	NYHA 1	No	No	No	Yes	No	Yes	Smoker	No	No	No	YES	40	30-50%	176	87.6	28.28	Overweight 23-29.9	Yes	No	No	No	No	No	No	No	No	0	0	Yes	No	No	No	No	No	No	No	No
Male	Alive	Malaysian	Married	Malay	Malay	Others	Others	61	7.94167	6.15278	<= 14 days	NYHA 2	No	No	No	Yes	Yes	Yes	Smoker	No	No	No	YES	45	30-50%	167	83.3	29.87	Overweight 23-29.9	No	No	No	Yes	No	Yes	No	No	No	0		Yes	No	No	No	Yes	No	No	No	No
Female	Alive	Malaysian	Married	Malay	Malay	Others	Others	65	12.2549	7.46181	<= 14 days	NYHA 1	No	No	No	Yes	Yes	Yes	Non-Smoker	No	No	No	YES	54	>50%	152	69.8	30.21	Obese >30	No	Yes	Yes	Yes	No	Yes	No	No	Yes	1	Ticagrelor	No	No	No	Yes	No	No	No	Yes	No
Male	Alive	Malaysian	Married	Malay	Malay	Others	Others	55	16.1458	8.21597	<= 14 days	NYHA 1	No	No	No	No	Yes	No	Smoker	No	No	No	YES	30	30-50%	170	70	24.22	Overweight 23-29.9	No	No	No	No	No	Yes	Yes	Yes	No	1		Yes	No	No	No	No	No	No	Yes	No
Male	Alive	Malaysian	Married	Malay	Malay	Others	Others	50	10.0153	8.04931	<= 14 days	NYHA 1	No	No	No	No	Yes	Yes	Smoker	No	No	No	YES	38	30-50%	163	58	21.83	Normal 18.5-22.9	Yes	No	No	Yes	No	Yes	Yes	No	No	0		Yes	No	No	No	No	No	Yes	Yes	No
Male	Alive	Malaysian	Married	Malay	Malay	Others	Others	57	9.20625	6.05833	<= 14 days	NYHA 1	No	No	No	Yes	Yes	Yes	Non-Smoker	No	No	No	YES	67	>50%	161	66.3	25.58	Overweight 23-29.9	No	No	Yes	Yes	No	No	No	No	No	0	0	Yes	No	No	Yes	Yes	No	No	No	No
Female	Alive	Malaysian	Widow	Chinese	Others	Chinese	Others	77	12.216	7.00833	<= 14 days	NYHA 3	No	No	No	Yes	Yes	No	Non-Smoker	No	Yes	Yes	YES	53	>50%	145	50.8	24.16	Overweight 23-29.9	No	No	No	Yes	No	Yes	Yes	Yes	No	1		No	No	No	No	No	No	No	No	No
Male	Alive	Malaysian	Married	Malay	Malay	Others	Others	46	9.10208	6.19792	<= 14 days	NYHA 1	No	No	No	No	No	Yes	Smoker	No	No	No	YES	56	>50%	166	70.1	25.44	Overweight 23-29.9	Yes	No	No	Yes	No	Yes	Yes	No	No	0		Yes	No	No	No	No	No	No	No	No
Male	Alive	Malaysian	Married	Malay	Malay	Others	Others	64	9.23125	7.15069	<= 14 days	NYHA 2	No	No	No	No	No	Yes	Non-Smoker	No	Yes	No	YES	54	>50%	148	59.7	27.26	Overweight 23-29.9	No	No	Yes	Yes	Yes	Yes	No	No	No	0		Yes	No	No	No	Yes	No	No	No	No
Female	Alive	Malaysian	Married	Malay	Malay	Others	Others	65	14.2819	12.1604	<= 14 days	NYHA 1	No	No	No	Yes	Yes	Yes	Non-Smoker	No	No	No	YES	58	>50%	150	79	35.11	Obese >30	Yes	No	Yes	Yes	No	No	Yes	No	No	0		No	No	No	No	Yes	No	No	No	No
Male	Alive	Malaysian	Married	Malay	Malay	Others	Others	67	11.0563	7.19444	<= 14 days	NYHA 1	No	No	No	Yes	No	No	Non-Smoker	No	No	No	YES	50	30-50%	170.6	79.2	27.21	Overweight 23-29.9	Yes	No	Yes	Yes	No	Yes	Yes	No	No	0		Yes	No	No	No	No	No	No	No	No
Female	Alive	Malaysian	Married	Malay	Malay	Others	Others	64	18.4507	12.3764	<= 14 days	NYHA 3	No	No	No	No	No	Yes	Non-Smoker	No	Yes	Yes	YES	37	30-50%	153	71.2	30.42	Obese >30	No	Yes	Yes	Yes	No	Yes	No	No	No	0		Yes	No	No	No	Yes	No	Yes	Yes	No
Male	Alive	Malaysian	Married	Chinese	Others	Chinese	Others	60	11.0722	8.96597	<= 14 days	NYHA 1	No	No	No	Yes	No	Yes	Smoker	No	No	No	YES	48	30-50%	169	71	24.86	Overweight 23-29.9	Yes	No	No	Yes	No	Yes	Yes	No	No	0	0	Yes	No	No	No	No	No	No	No	No
Male	Alive	Malaysian	Married	Malay	Malay	Others	Others	55	12.191	9.25347	<= 14 days	NYHA 2	No	No	No	No	Yes	No	Smoker	No	No	No	YES	48	30-50%	150	52.5	23.33	Overweight 23-29.9	Yes	No	No	Yes	No	No	No	No	No	0		Yes	No	No	Yes	Yes	No	Yes	No	No
Male	Alive	Malaysian	Married	Malay	Malay	Others	Others	75	9.38333	7.23333	<= 14 days	NYHA 1	No	No	No	No	No	No	Non-Smoker	No	No	No	YES	71	>50%	173	77.3	25.83	Overweight 23-29.9	Yes	No	Yes	Yes	No	Yes	No	No	No	0		Yes	No	No	No	No	No	No	No	No
Male	Alive	Malaysian	Married	Malay	Malay	Others	Others	66	9.1	7.04167	<= 14 days	NYHA 1	No	No	No	Yes	Yes	Yes	Non-Smoker	No	Yes	No	YES	59	>50%	162	74.6	28.43	Overweight 23-29.9	Yes	No	No	Yes	No	Yes	Yes	No	No	0		Yes	No	No	No	No	No	No	Yes	No
Male	Alive	Malaysian	Married	Malay	Malay	Others	Others	68	22.366	6.48403	<= 14 days	NYHA 1	No	No	No	Yes	No	Yes	Non-Smoker	No	No	No	YES	40	30-50%	160.5	62.9	24.42	Overweight 23-29.9	No	No	Yes	No	No	Yes	No	No	No	0		Yes	No	No	No	No	No	No	No	No
Female	Alive	Malaysian	Married	Malay	Malay	Others	Others	60	31.1951	23.2667	> 14 days	NYHA 3	No	No	No	Yes	Yes	Yes	Non-Smoker	No	No	No	YES	30	30-50%	163.5	63.9	23.9	Overweight 23-29.9	No	No	No	Yes	No	Yes	Yes	No	No	0	0	Yes	No	No	No	No	Yes	No	Yes	No
Male	Alive	Malaysian	Married	Malay	Malay	Others	Others	54	15.0278	11.0125	<= 14 days		No	No	No	Yes	No	Yes	Non-Smoker	No	No	No	YES	54	>50%	168.4	95.5	33.68	Obese >30	Yes	No	No	Yes	No	No	No	No	No	0	0	Yes	No	No	No	No	No	No	No	No
Female	Alive	Malaysian	Married	Malay	Malay	Others	Others	65	14.9826	13.2951	<= 14 days	NYHA 1	No	No	No	Yes	No	Yes	Smoker	Yes	No	No	YES	52	>50%	174	68	22.46	Normal 18.5-22.9	Yes	No	Yes	No	No	Yes	Yes	No	No	0		Yes	No	No	No	No	No	No	No	No
Male	Alive	Malaysian	Single	Malay	Malay	Others	Others	33	9.06736	7.19444	<= 14 days	NYHA 1	No	No	No	Yes	No	Yes	Non-Smoker	No	No	No	YES	58	>50%	170	77.2	26.71	Overweight 23-29.9	No	Yes	No	Yes	No	Yes	No	No	Yes	1	0	Yes	No	No	No	No	No	No	No	No
Male	Alive	Malaysian	Married	Malay	Malay	Others	Others	68	10.0382	7.07778	<= 14 days	NYHA 1	No	No	No	Yes	Yes	No	Non-Smoker	No	No	No	YES	67	>50%	160	58.6	22.89	Normal 18.5-22.9	No	No	No	Yes	No	No	No	No	No	0		Yes	No	No	Yes	No	No	No	No	No
Male	Alive	Malaysian	Married	Chinese	Others	Chinese	Others	54	15.9979	11.4868	<= 14 days	NYHA 2	No	No	No	Yes	No	No	Non-Smoker	No	No	No	YES	25	<30%	160	70	27.34	Overweight 23-29.9	No	No	No	No	No	Yes	Yes	Yes	No	1		Yes	No	No	No	No	No	No	No	No
Male	Alive	Malaysian	Married	Malay	Malay	Others	Others	69	9.39028	7.31597	<= 14 days	NYHA 2	No	No	No	Yes	Yes	Yes	Smoker	No	Yes	No	YES	47	30-50%	160	63.6	24.84	Overweight 23-29.9	No	No	Yes	Yes	No	No	No	No	No	0		Yes	No	No	No	No	No	Yes	No	No
Male	Alive	Malaysian	Married	Malay	Malay	Others	Others	70	14.2229	10.0583	<= 14 days	NYHA 1	No	No	No	Yes	Yes	Yes	Non-Smoker	Yes	No	No	YES	55	>50%	179	80.3	25.06	Overweight 23-29.9	No	Yes	Yes	Yes	No	Yes	Yes	No	No	0	0	Yes	No	No	Yes	Yes	No	No	No	No
Male	Alive	Malaysian	Married	Chinese	Others	Chinese	Others	91	15.1368	13.3187	<= 14 days	NYHA 1	No	No	No	Yes	No	Yes	Non-Smoker	No	No	No	YES	55	>50%	159	57.5	22.74	Normal 18.5-22.9	No	Yes	No	No	No	No	Yes	No	No	0		Yes	No	Yes	No	No	No	No	No	No
Male	Alive	Malaysian	Married	Malay	Malay	Others	Others	57	10.1799	5.18264	<= 14 days	NYHA 1	No	No	No	Yes	Yes	Yes	Smoker	No	No	No	YES	36	30-50%	171.5	94.9	32.27	Obese >30	Yes	No	No	Yes	Yes	No	Yes	No	No	0	0	Yes	No	No	Yes	No	No	No	No	No
Female	Alive	Malaysian	Married	Chinese	Others	Chinese	Others	77	14.1222	9.25	<= 14 days	NYHA 1	No	No	No	Yes	No	Yes	Non-Smoker	No	No	No	YES	60	>50%	154	59.4	25.05	Overweight 23-29.9	No	No	Yes	Yes	No	Yes	No	No	No	0		Yes	No	No	No	No	No	No	No	No
Male	Alive	Malaysian	Married	Malay	Malay	Others	Others	65	12.1861	9.24653	<= 14 days	NYHA 1	No	No	No	Yes	Yes	Yes	Smoker	No	Yes	No	YES	47	30-50%	164	84.3	31.34	Obese >30	No	No	Yes	Yes	Yes	No	No	No	No	0		Yes	No	No	No	No	No	No	No	No
Female	Alive	Malaysian	Married	Malay	Malay	Others	Others	67	13.4354	11.5	<= 14 days	NYHA 1	No	No	No	Yes	Yes	Yes	Non-Smoker	No	No	No	YES	58	>50%	154	83	35	Obese >30	No	Yes	No	No	No	Yes	No	No	No	0		Yes	No	No	Yes	No	No	No	Yes	No
Male	Alive	Malaysian	Married	Chinese	Others	Chinese	Others	61	22.2965	20.3264	> 14 days	NYHA 2	No	No	No	Yes	No	Yes	Non-Smoker	Yes	No	No	YES	45	30-50%	169	84.5	29.59	Overweight 23-29.9	No	Yes	Yes	Yes	No	No	No	No	No	0	0	Yes	No	No	No	No	No	No	No	No
Female	Alive	Malaysian	Married	Indian	Others	Others	Indian	68	37.266	31.3958	> 14 days	NYHA 2	No	No	No	Yes	Yes	Yes	Non-Smoker	No	Yes	No	YES	58	>50%	155.2	60.2	24.99	Overweight 23-29.9	No	No	Yes	No	No	Yes	Yes	No	No	0	0	Yes	No	No	No	No	No	No	Yes	No
Male	Alive	Malaysian	Married	Indian	Others	Others	Indian	63	14.9896	7.26667	<= 14 days	NYHA 2	No	No	No	Yes	Yes	Yes	Smoker	No	No	No	YES	54	>50%	163.8	68.5	25.53	Overweight 23-29.9	No	Yes	No	Yes	No	Yes	Yes	No	No	0	0	Yes	No	No	No	No	No	Yes	No	No
Male	Alive	Malaysian	Married	Malay	Malay	Others	Others	56	21.1875	15.3118	> 14 days	NYHA 2	No	No	No	No	No	No	Smoker	Yes	No	No	YES	67	>50%	153	85.6	36.57	Obese >30	Yes	No	No	Yes	No	No	Yes	Yes	No	1		Yes	No	No	No	No	No	No	No	No
Male	Alive	Malaysian	Married	Malay	Malay	Others	Others	64	12.2153	9.07986	<= 14 days	NYHA 3	No	No	No	Yes	Yes	No	Smoker	No	No	No	NO	35	30-50%	171	97.2	33.24	Obese >30	Yes	No	Yes	No	No	Yes	Yes	No	No	0		Yes	No	No	No	No	No	No	Yes	No
Female	Alive	Malaysian	Widow	Malay	Malay	Others	Others	61	4.22431	9.99514	<= 14 days	NYHA 3	No	No	No	No	No	No	Non-Smoker	No	No	No	YES	44	30-50%	152	96	41.55	Obese >30	Yes	No	No	Yes	No	Yes	Yes	No	No	0	0	Yes	No	No	No	No	No	No	No	No
Male	Alive	Malaysian	Married	Malay	Malay	Others	Others	70	16.9576	15.0118	> 14 days	NYHA 2	No	No	No	Yes	Yes	Yes	Non-Smoker	No	No	No	YES	34	30-50%	156	66	27.12	Overweight 23-29.9	Yes	No	No	No	No	Yes	Yes	No	No	0		Yes	No	No	No	No	No	No	Yes	No
Male	Alive	Malaysian	Married	Malay	Malay	Others	Others	68	8.3	6.37847	<= 14 days	NYHA 1	No	No	No	Yes	No	No	Smoker	No	No	No	YES	61	>50%	156	67	27.53	Overweight 23-29.9	Yes	No	No	Yes	No	Yes	Yes	No	No	0		Yes	No	No	No	No	No	No	No	No
Male	Alive	Malaysian	Married	Malay	Malay	Others	Others	66	10.1292	8.00764	<= 14 days	NYHA 1	No	No	No	Yes	Yes	Yes	Smoker	No	No	No	YES	32	30-50%	166	62.7	22.75	Normal 18.5-22.9	Yes	No	No	Yes	No	Yes	Yes	No	No	0		No	No	No	No	No	No	No	No	No
Male	Alive	Malaysian	Married	Malay	Malay	Others	Others	66	10.5035	7.45625	<= 14 days	NYHA 1	No	No	No	Yes	No	No	Smoker	No	No	No	YES	65	>50%	162	70.1	26.71	Overweight 23-29.9	Yes	No	Yes	Yes	No	Yes	Yes	Yes	No	1	0	No	No	No	No	No	No	No	No	No
Male	Alive	Malaysian	Married	Malay	Malay	Others	Others	56	9.26181	6.15069	<= 14 days	NYHA 1	No	No	No	Yes	No	Yes	Smoker	Yes	No	No	YES	45	30-50%	160	82.4	32.19	Obese >30	Yes	No	No	Yes	No	Yes	Yes	No	No	0		Yes	No	No	No	No	No	No	No	No
Male	Alive	Malaysian	Married	Indian	Others	Others	Indian	62	15.1583	13.2333	<= 14 days	NYHA 2	No	No	No	No	Yes	Yes	Non-Smoker	No	No	No	YES	67	>50%	181	94.4	28.81	Overweight 23-29.9	No	No	No	No	No	Yes	No	No	No	0		Yes	No	No	No	No	No	Yes	Yes	No
Male	Alive	Malaysian	Married	Malay	Malay	Others	Others	67	20.0965	17.2222	> 14 days	NYHA 2	No	No	No	Yes	Yes	Yes	Non-Smoker	No	Yes	No	YES	40	30-50%	170	71	24.57	Overweight 23-29.9	No	No	No	No	No	Yes	Yes	No	No	0		Yes	No	No	No	No	No	No	Yes	No
Male	Alive	Malaysian	Married	Malay	Malay	Others	Others	53	9.10972	7.17708	<= 14 days	NYHA 1	No	No	No	No	Yes	Yes	Smoker	No	No	No	YES	43	30-50%	166.5	73.3	26.44	Overweight 23-29.9	Yes	No	No	Yes	No	Yes	Yes	No	No	0		Yes	No	No	Yes	No	No	No	Yes	No
Male	Alive	Malaysian	Married	Malay	Malay	Others	Others	72	9.27778	7.28194	<= 14 days	NYHA 2	No	No	No	Yes	No	Yes	Non-Smoker	No	No	No	YES	45	30-50%	170	64.4	22.28	Normal 18.5-22.9	Yes	No	No	Yes	No	Yes	Yes	No	No	0		Yes	No	No	No	No	No	No	No	No
Female	Alive	Malaysian	Married	Indian	Others	Others	Indian	56	13.3063	6.36111	<= 14 days	NYHA 1	No	No	No	Yes	Yes	Yes	Non-Smoker	No	No	No	YES	50	30-50%	147.5	65.9	30.29	Obese >30	No	Yes	No	Yes	No	Yes	No	No	No	0		Yes	No	No	Yes	No	No	No	Yes	No
Male	Alive	Malaysian	Married	Malay	Malay	Others	Others	46	41.009	31.2063	> 14 days	NYHA 2	No	No	No	No	No	Yes	Smoker	No	No	No	YES	40	30-50%	175	75	24.49	Overweight 23-29.9	No	No	No	No	No	No	No	No	No	0		No	No	No	No	No	No	No	No	No
Female	Alive	Malaysian	Married	Malay	Malay	Others	Others	72	15.8792	12.9403	<= 14 days	NYHA 2	No	No	No	Yes	Yes	Yes	Non-Smoker	No	Yes	No	YES	45	30-50%	152	61.5	26.62	Overweight 23-29.9	No	No	Yes	Yes	No	Yes	Yes	No	No	0		Yes	No	No	No	No	No	No	Yes	No
Male	Alive	Malaysian	Married	Malay	Malay	Others	Others	70	15.1646	13.2639	<= 14 days	NYHA 1	No	No	No	Yes	No	Yes	Smoker	No	No	No	YES	30	30-50%	156.5	61.5	25.11	Overweight 23-29.9	Yes	No	No	Yes	No	No	No	No	No	0		Yes	No	No	No	No	No	No	No	No
Male	Alive	Malaysian	Married	Indian	Others	Others	Indian	61	9.13681	5.47986	<= 14 days		No	No	No	No	Yes	Yes	Non-Smoker	No	No	No	YES	60	>50%	186	92	26.59	Overweight 23-29.9	No	No	No	No	No	Yes	No	No	Yes	1		Yes	No	No	No	Yes	No	No	No	No
Male	Alive	Malaysian		Indian	Others	Others	Indian	58	11.8569	9.18403	<= 14 days	NYHA 1	No	No	No	No	No	Yes	Smoker	No	No	No	YES	36	30-50%	166	73.5	26.67	Overweight 23-29.9	Yes	No	Yes	Yes	No	Yes	Yes	No	No	0		Yes	No	No	No	No	No	No	No	No
Male	Alive	Malaysian	Married	Indian	Others	Others	Indian	52	13.0743	10.1146	<= 14 days	NYHA 2	No	No	No	No	No	Yes	Smoker	Yes	Yes	Yes	YES	35	30-50%	167	67.8	24.31	Overweight 23-29.9	No	No	Yes	Yes	No	Yes	Yes	No	No	0		Yes	No	No	No	No	No	No	No	No
Male	Alive	Malaysian	Single	Chinese	Others	Chinese	Others	50	9.32986	7.18819	<= 14 days	NYHA 1	No	No	No	Yes	No	Yes	Smoker	No	No	No	YES	52	>50%	163	70.5	26.53	Overweight 23-29.9	Yes	No	No	Yes	No	No	No	No	No	0	0	Yes	No	No	No	No	No	No	No	No
Male	Alive	Malaysian	Married	Indian	Others	Others	Indian	59	10.3521	7.26528	<= 14 days	NYHA 1	No	No	No	Yes	No	No	Non-Smoker	No	No	No	YES	42	30-50%	173	78.8	26.33	Overweight 23-29.9	Yes	No	No	Yes	No	Yes	Yes	No	No	0		Yes	No	No	No	No	No	No	No	No
Male	Alive	Malaysian	Married	Malay	Malay	Others	Others	53	19.1674	14.1597	> 14 days	NYHA 2	No	No	No	Yes	No	No	Non-Smoker	No	Yes	Yes	YES	60	>50%	162	80.7	30.75	Obese >30	Yes	No	Yes	Yes	No	Yes	No	No	No	0		Yes	No	No	No	No	No	No	No	No
Male	Alive	Malaysian	Married	Malay	Malay	Others	Others	49	36.2743	34.066	> 14 days	NYHA 1	No	No	No	Yes	No	Yes	Smoker	No	No	No	YES	45	30-50%	166	81	29.39	Overweight 23-29.9	No	No	Yes	Yes	No	No	No	No	No	0		Yes	No	No	No	No	No	No	No	No
Male	Alive	Malaysian	Married	Malay	Malay	Others	Others	59	11.2972	7.22917	<= 14 days	NYHA 2	No	No	No	No	Yes	Yes	Smoker	No	No	No	YES	65	>50%	177	81.3	25.95	Overweight 23-29.9	No	No	No	Yes	No	No	No	No	No	0		No	No	No	Yes	Yes	No	No	Yes	No
Male	Alive	Malaysian	Married	Malay	Malay	Others	Others	51	8.28611	6.66458	<= 14 days	NYHA 2	No	No	No	Yes	No	Yes	Smoker	No	No	No	YES	40	30-50%	161	55.5	21.41	Normal 18.5-22.9	Yes	No	No	Yes	No	No	No	No	No	0		Yes	No	No	No	No	No	No	No	No
Male	Alive	Malaysian	Married	Malay	Malay	Others	Others	55	18.1625	10.2812	<= 14 days	NYHA 1	No	No	No	No	No	Yes	Non-Smoker	No	No	No	YES	30	30-50%	160	51	19.92	Normal 18.5-22.9	No	No	No	No	No	No	No	No	No	0		No	No	No	No	No	No	No	No	No
Male	Alive	Malaysian	Married	Indian	Others	Others	Indian	61	14.9583	8.15972	<= 14 days	NYHA 2	No	No	No	No	No	Yes	Smoker	Yes	No	No	YES	35	30-50%	168	53.5	18.96	Normal 18.5-22.9	No	No	No	No	No	Yes	No	No	No	0		Yes	No	No	No	No	No	No	No	No
Male	Alive	Malaysian	Married	Malay	Malay	Others	Others	57	19.0708	7.08403	<= 14 days	NYHA 2	No	No	No	Yes	No	No	Smoker	No	No	No	YES	50	30-50%	173	95	31.74	Obese >30	Yes	No	No	Yes	No	No	No	Yes	No	1		Yes	No	No	No	No	No	No	No	No
Male	Alive	Malaysian	Married	Malay	Malay	Others	Others	67	13.1312	11.3326	<= 14 days	NYHA 1	No	No	No	Yes	Yes	No	Non-Smoker	No	No	No	YES	45	30-50%	160.5	64.2	24.92	Overweight 23-29.9	Yes	No	No	Yes	No	No	No	No	No	0	0	Yes	No	No	Yes	Yes	No	No	No	No
Male	Alive	Malaysian	Married	Malay	Malay	Others	Others	62	8.15	6.32569	<= 14 days	NYHA 1	No	No	No	Yes	Yes	Yes	Smoker	No	No	No	YES	47	30-50%	155	72.6	30.22	Obese >30	Yes	No	Yes	No	No	Yes	No	No	No	0		Yes	No	No	Yes	Yes	No	No	Yes	No
Male	Alive	Malaysian	Married	Malay	Malay	Others	Others	58	12.4028	8.42083	<= 14 days	NYHA 2	Yes	No	Yes	Yes	Yes	Yes	Smoker	No	No	No	YES	34	30-50%	162.5	57.3	21.7	Normal 18.5-22.9	Yes	No	No	Yes	No	No	No	No	No	0	0	Yes	No	Yes	No	No	No	No	No	Yes
Female	Alive	Malaysian	Married	Malay	Malay	Others	Others	62	17.116	16.0347	> 14 days	NYHA 1	Yes	No	Yes	Yes	Yes	Yes	Non-Smoker	No	No	No	YES	40	30-50%	145	57.2	27.21	Overweight 23-29.9	Yes	No	Yes	No	Yes	No	No	No	No	0	0	Yes	No	No	Yes	No	No	No	No	Yes
Male	Alive	Malaysian	Married	Malay	Malay	Others	Others	61	42.3007	40.3715	> 14 days	NYHA 2	No	No	No	Yes	No	Yes	Non-Smoker	No	Yes	Yes	YES	54	>50%	0				No	Yes	Yes	No	Yes	No	No	No	No	0		Yes	No	No	No	No	No	No	No	No
Male	Alive	Malaysian	Married	Malay	Malay	Others	Others	47	15.9583	12.9618	<= 14 days	NYHA 2	No	No	No	Yes	No	Yes	Smoker	No	No	No	YES	45	30-50%	169	77.8	27.24	Overweight 23-29.9	No	Yes	Yes	Yes	No	Yes	No	No	Yes	1	0	Yes	No	No	No	No	No	No	No	No
Female	Alive	Malaysian	Married	Indian	Others	Others	Indian	57	23.8993	13.0674	<= 14 days	NYHA 1	No	No	No	No	No	Yes	Non-Smoker	No	No	No	NO	34	30-50%	146.3	59.3	27.71	Overweight 23-29.9	No	Yes	No	Yes	No	Yes	No	No	No	0		Yes	No	No	No	No	No	No	No	No
Male	Alive	Malaysian	Married	Chinese	Others	Chinese	Others	72	23.0875	7.22222	<= 14 days	NYHA 2	No	No	No	Yes	Yes	No	Non-Smoker	No	No	No	YES	60	>50%	153	49	20.93	Normal 18.5-22.9	No	No	No	Yes	No	No	No	No	No	0		No	No	No	Yes	Yes	No	No	No	No
Male	Alive	Malaysian	Married	Chinese	Others	Chinese	Others	62	23.3222	21.3299	> 14 days	NYHA 2	No	No	No	No	Yes	Yes	Non-Smoker	No	No	No	YES	61	>50%	163	62.5	23.52	Overweight 23-29.9	No	No	No	No	No	Yes	No	No	No	0		Yes	No	No	Yes	Yes	No	No	No	No
Male	Alive	Others	Married	Others	Others	Others	Others	67	18.9222	16.9583	> 14 days	NYHA 2	Yes	No	Yes	No	Yes	Yes	Smoker	No	No	No	YES	63	>50%	162	82.2	31.32	Obese >30	No	Yes	No	No	No	No	No	No	No	0		Yes	No	No	Yes	Yes	No	Yes	No	No
Male	Alive	Malaysian	Married	Malay	Malay	Others	Others	74	10.0639	8.20833	<= 14 days	NYHA 1	Yes	No	Yes	Yes	Yes	Yes	Non-Smoker	No	No	No	YES	60	>50%	156.3	71.9	29.43	Overweight 23-29.9	No	Yes	No	Yes	No	No	No	No	No	0		Yes	Yes	No	Yes	Yes	No	Yes	No	No
Male	Alive	Malaysian	Married	Malay	Malay	Others	Others	54	10.8965	9.15	<= 14 days	NYHA 2	No	No	No	No	Yes	Yes	Smoker	No	Yes	No	YES	58	>50%	159	69.4	27.45	Overweight 23-29.9	No	No	Yes	No	No	Yes	Yes	No	No	0		Yes	No	No	Yes	No	No	Yes	No	No
Male	Alive	Malaysian	Married	Indian	Others	Others	Indian	59	13.9618	12.3056	<= 14 days		No	No	No	Yes	No	Yes	Smoker	No	No	No	YES	55	>50%	162	60	22.86	Normal 18.5-22.9	Yes	No	No	Yes	No	Yes	No	No	Yes	1	Ticagrelor	Yes	No	No	No	No	No	No	No	No
Male	Alive	Malaysian	Married	Malay	Malay	Others	Others	63	26.2257	13.2201	<= 14 days	NYHA 2	No	No	No	Yes	No	Yes	Smoker	No	No	No	YES	33	30-50%	159.5	63	24.76	Overweight 23-29.9	No	No	No	Yes	No	Yes	No	Yes	No	1	0	Yes	No	No	No	No	No	No	No	No
Male	Alive	Malaysian	Married	Malay	Malay	Others	Others	71	11.309	9.20347	<= 14 days	NYHA 1	No	No	No	Yes	No	Yes	Non-Smoker	No	No	No	YES	52	>50%	144.6	53.5	25.59	Overweight 23-29.9	No	Yes	No	Yes	No	No	No	No	No	0	0	Yes	No	Yes	No	No	No	No	No	No
Male	Alive	Malaysian	Married	Malay	Malay	Others	Others	73	9.09931	7.28542	<= 14 days	NYHA 1	No	No	No	Yes	No	Yes	Smoker	No	No	No	NO	60	>50%	159	54.9	21.72	Normal 18.5-22.9	No	Yes	Yes	No	No	No	No	No	No	0	0	Yes	No	No	No	No	No	No	No	No
Female	Alive	Others	Single	Others	Others	Others	Others	54	8.18333	6.18472	<= 14 days	NYHA 1	No	No	No	Yes	Yes	Yes	Non-Smoker	No	No	No	YES	51	>50%	150	50	22.22	Normal 18.5-22.9	No	No	No	Yes	No	No	No	No	No	0	0	Yes	No	No	No	Yes	No	No	No	No
Male	Alive	Malaysian	Married	Malay	Malay	Others	Others	58	9.28681	8.61875	<= 14 days	NYHA 2	No	No	No	No	No	Yes	Smoker	No	No	No	YES	37	30-50%	165	75.5	27.73	Overweight 23-29.9	No	No	No	No	No	Yes	No	No	No	0	0	Yes	No	No	No	No	No	No	No	No
Female	Alive	Malaysian	Married	Malay	Malay	Others	Others	68	9.07708	7.10625	<= 14 days	NYHA 2	No	No	No	Yes	Yes	Yes	Non-Smoker	No	No	No	YES	50	30-50%	147	55.2	25.54	Overweight 23-29.9	No	No	Yes	Yes	No	Yes	No	No	No	0	0	Yes	No	No	Yes	Yes	No	No	No	No
Male	Alive	Malaysian	Married	Chinese	Others	Chinese	Others	66	9.09514	7.37708	<= 14 days	NYHA 1	No	No	No	Yes	Yes	Yes	Non-Smoker	No	No	No	YES	50	30-50%	165.5	53.8	19.64	Normal 18.5-22.9	No	No	No	No	No	Yes	No	No	No	0		Yes	Yes	No	Yes	No	No	No	No	No
Male	Alive	Malaysian	Married	Chinese	Others	Chinese	Others	54	11.6681	9.92708	<= 14 days	NYHA 2	No	No	No	Yes	Yes	No	Non-Smoker	No	No	No	YES	66	>50%	167	76	27.25	Overweight 23-29.9	Yes	No	No	Yes	No	Yes	No	No	No	0		Yes	No	Yes	No	No	No	No	Yes	No
Female	Alive	Malaysian	Married	Indian	Others	Others	Indian	63	22.35	6.15208	<= 14 days	NYHA 1	No	No	No	Yes	Yes	No	Non-Smoker	No	No	No	YES	35	30-50%	146	55.1	25.85	Overweight 23-29.9	No	No	No	Yes	No	No	No	No	No	0		Yes	No	No	Yes	No	No	No	No	No
Male	Alive	Malaysian	Married	Indian	Others	Others	Indian	64	14.2542	7.18056	<= 14 days	NYHA 2	No	No	No	Yes	Yes	Yes	Smoker	No	No	No	YES	40	30-50%	157	56.7	23	Overweight 23-29.9	Yes	No	Yes	Yes	Yes	No	No	No	No	0		Yes	No	No	No	No	No	No	Yes	No
Male	Alive	Malaysian	Married	Malay	Malay	Others	Others	69	11.0174	8.30903	<= 14 days	NYHA 1	No	No	No	Yes	Yes	No	Non-Smoker	No	No	No	YES	33	30-50%	165	90.7	33.31	Obese >30	No	No	No	Yes	No	Yes	No	No	No	0		Yes	No	No	No	Yes	No	No	No	No
Male	Alive	Malaysian	Married	Chinese	Others	Chinese	Others	63	18.0715	14.0722	> 14 days	NYHA 1	No	No	No	Yes	Yes	Yes	Smoker	No	No	No	YES	26	<30%	158	71	28.44	Overweight 23-29.9	No	No	No	Yes	No	Yes	No	No	No	0		Yes	No	No	Yes	No	No	No	No	Yes
Male	Alive	Malaysian	Married	Malay	Malay	Others	Others	58	9.12083	7.20347	<= 14 days	NYHA 1	No	No	No	No	No	Yes	Smoker	No	No	No	YES	45	30-50%	170	76.8	26.57	Overweight 23-29.9	Yes	No	No	No	No	Yes	Yes	No	No	0		Yes	No	No	No	No	No	No	No	No
Male	Alive	Malaysian	Married	Malay	Malay	Others	Others	70	23.9965	9.04861	<= 14 days	NYHA 2	No	No	No	No	No	Yes	Smoker	No	No	No	YES	49	30-50%					No	No	No	No	No	No	No	No	No	0		Yes	No	No	No	No	No	No	No	No
Male	Alive	Malaysian	Married	Chinese	Others	Chinese	Others	78	18.1979	16.3118	> 14 days	NYHA 2	No	No	No	Yes	No	Yes	Smoker	Yes	No	No	NO	70	>50%	157	63.4	25.72	Overweight 23-29.9	No	Yes	Yes	No	No	No	Yes	No	No	0		Yes	No	No	No	No	No	No	No	No
Male	Alive	Malaysian	Married	Malay	Malay	Others	Others	68	3.20694	1.68403	<= 14 days	NYHA 1	No	No	No	Yes	Yes	Yes	Smoker	No	No	No	YES	36	30-50%	166	84.8	30.77	Obese >30	Yes	No	No	Yes	No	Yes	Yes	No	No	0		No	No	No	No	No	No	No	No	No
Male	Alive	Malaysian	Married	Malay	Malay	Others	Others	48	9.05903	6.34375	<= 14 days	NYHA 2	No	No	No	Yes	Yes	Yes	Non-Smoker	No	No	No	YES	53	>50%	161	75.5	29.13	Overweight 23-29.9	No	No	No	Yes	No	Yes	Yes	Yes	No	1		Yes	No	No	No	No	No	No	No	No
Female	Alive	Malaysian	Married	Indian	Others	Others	Indian	66	10.2549	7.40764	<= 14 days	NYHA 1	No	No	No	Yes	Yes	Yes	Non-Smoker	No	No	No	YES	64	>50%	149.1	49.6	22.31	Normal 18.5-22.9	No	No	Yes	No	No	No	No	No	Yes	1		Yes	No	No	No	Yes	No	No	No	No
Female	Alive	Malaysian	Married	Indian	Others	Others	Indian	67	14.2208	9.01944	<= 14 days	NYHA 3	No	No	No	Yes	No	Yes	Non-Smoker	No	No	No	YES	58	>50%	154	41.6	17.54	Underweight <18.5	Yes	No	No	Yes	No	No	No	No	No	0		Yes	No	No	No	No	No	No	No	No
Male	Alive	Malaysian	Married	Malay	Malay	Others	Others	70	8.27639	6.27083	<= 14 days	NYHA 3	Yes	Yes	Yes	No	No	No	Smoker	No	No	No	YES	61	>50%	158	61.9	24.8	Overweight 23-29.9	No	No	Yes	No	No	Yes	No	No	No	0		Yes	No	No	No	No	No	No	No	Yes
Male	Alive	Malaysian	Married	Malay	Malay	Others	Others	73	8.24028	6.14514	<= 14 days	NYHA 1	Yes	Yes	Yes	Yes	Yes	Yes	Non-Smoker	No	No	No	YES	57	>50%	164	93.2	34.65	Obese >30	No	No	No	No	No	Yes	No	No	No	0		No	No	No	No	No	No	No	Yes	Yes
Male	Alive	Malaysian	Married	Indian	Others	Others	Indian	60	9.11458	7.20833	<= 14 days	NYHA 2	Yes	No	Yes	Yes	Yes	Yes	Smoker	No	Yes	No	YES			167	86.6	31.05	Obese >30	No	Yes	No	Yes	No	No	No	No	No	0		Yes	No	No	Yes	Yes	No	Yes	No	Yes
Male	Alive	Malaysian	Married	Malay	Malay	Others	Others	58	18.091	10.009	<= 14 days	NYHA 2	Yes	No	Yes	No	No	Yes	Smoker	No	Yes	No	YES	67	>50%	165	64	23.51	Overweight 23-29.9	No	No	Yes	No	No	Yes	No	No	No	0		Yes	No	No	No	No	No	No	No	No
Female	Alive	Malaysian	Married	Indian	Others	Others	Indian	59	12.0792	10.1146	<= 14 days	NYHA 2	Yes	No	Yes	No	No	Yes	Non-Smoker	No	No	No	YES	44	30-50%	152	55	23.81	Overweight 23-29.9	No	Yes	No	Yes	No	Yes	No	No	Yes	1	Ticagrelor	Yes	Yes	No	Yes	No	No	Yes	Yes	No
Male	Alive	Malaysian	Married	Indian	Others	Others	Indian	82	3.37292	1.26389	<= 14 days	NYHA 3	Yes	No	Yes	Yes	No	No	Smoker	No	No	No	YES	50	30-50%	158	65	26.04	Overweight 23-29.9	Yes	No	No	No	No	No	Yes	No	No	0	0	Yes	No	No	No	No	No	No	No	Yes
Male	Alive	Malaysian	Married	Chinese	Others	Chinese	Others	53	9.1125	6.22639	<= 14 days	NYHA 1	Yes	No	Yes	Yes	No	Yes	Smoker	No	No	No	YES	51	>50%	172	85.2	28.8	Overweight 23-29.9	No	No	No	Yes	No	Yes	No	No	No	0	0	Yes	No	No	No	No	No	No	No	No
Male	Alive	Malaysian	Married	Chinese	Others	Chinese	Others	63	15.1299	10.184	<= 14 days	NYHA 2	Yes	No	Yes	Yes	Yes	Yes	Smoker	No	No	No	YES	27	<30%	172	81.3	27.48	Overweight 23-29.9	Yes	No	No	Yes	No	Yes	Yes	No	No	0		Yes	No	No	Yes	Yes	No	No	No	No
Female	Alive	Malaysian	Married	Indian	Others	Others	Indian	66	8.40208	6.5125	<= 14 days	NYHA 2	Yes	No	Yes	Yes	Yes	Yes	Non-Smoker	No	No	No	YES	50	30-50%	0				No	Yes	Yes	Yes	No	Yes	Yes	No	No	0		Yes	No	No	No	No	No	No	No	No
Female	Alive	Malaysian	Married	Indian	Others	Others	Indian	55	13.6972	6.21597	<= 14 days		Yes	No	Yes	Yes	Yes	Yes	Non-Smoker	No	No	No	YES	35	30-50%	150	70	31.11	Obese >30	No	Yes	No	No	No	Yes	Yes	No	No	0		Yes	No	No	Yes	No	No	No	Yes	Yes
Male	Alive	Malaysian	Married	Indian	Others	Others	Indian	68	10.0111	7.12153	<= 14 days	NYHA 1	Yes	No	Yes	Yes	No	Yes	Non-Smoker	No	No	No	YES	47	30-50%	149	55	24.77	Overweight 23-29.9	Yes	No	No	No	No	Yes	No	No	No	0		Yes	No	No	No	Yes	No	No	No	Yes
Male	Alive	Malaysian	Married	Malay	Malay	Others	Others	58	10.0563	7.89722	<= 14 days	NYHA 1	Yes	No	Yes	Yes	Yes	Yes	Non-Smoker	No	No	No	YES	41	30-50%	180	69.2	21.36	Normal 18.5-22.9	Yes	No	No	Yes	No	Yes	No	No	No	0		Yes	No	No	No	No	No	No	No	Yes
Male	Alive	Malaysian	Married	Malay	Malay	Others	Others	60	7.18958	5.30556	<= 14 days	NYHA 3	Yes	No	Yes	Yes	No	Yes	Smoker	No	No	No	YES	45	30-50%	169	76	26.61	Overweight 23-29.9	No	No	No	No	No	Yes	Yes	No	No	0		Yes	No	No	No	No	No	No	No	Yes
Male	Alive	Malaysian	Married	Malay	Malay	Others	Others	64	7.02292	5.11111	<= 14 days	NYHA 2	Yes	No	Yes	No	No	Yes	Smoker	No	No	No	YES	46	30-50%	158	67	26.84	Overweight 23-29.9	Yes	No	No	Yes	No	Yes	Yes	No	No	0		Yes	No	No	No	No	No	No	No	Yes
Female	Alive	Malaysian	Married	Malay	Malay	Others	Others	59	12.3264	7.24653	<= 14 days	NYHA 1	Yes	No	Yes	Yes	No	No	Non-Smoker	No	No	No	YES	50	30-50%	157	54.8	22.23	Normal 18.5-22.9	Yes	No	No	Yes	No	No	Yes	No	No	0		Yes	No	No	No	No	No	No	No	No
Male	Alive	Malaysian	Married	Malay	Malay	Others	Others	64	9.03819	6.1125	<= 14 days	NYHA 2	Yes	No	Yes	Yes	Yes	Yes	Smoker	No	No	No	YES	47	30-50%	155	86.1	35.84	Obese >30	Yes	No	No	Yes	No	Yes	Yes	Yes	No	1		Yes	No	No	No	No	No	No	Yes	No
Male	Alive	Malaysian	Married	Malay	Malay	Others	Others	61	19.3451	6.46736	<= 14 days	NYHA 1	Yes	Yes	No	Yes	Yes	No	Smoker	No	No	No	YES	38	30-50%	161	82	31.63	Obese >30	Yes	No	No	Yes	No	No	No	No	No	0	0	Yes	No	No	Yes	Yes	No	No	Yes	Yes
Male	Alive	Malaysian	Others	Chinese	Others	Chinese	Others	64	9.11458	7.12361	<= 14 days	NYHA 2	Yes	Yes	No	Yes	Yes	Yes	Smoker	Yes	No	No	NO	60	>50%	157	47.7	19.35	Normal 18.5-22.9	Yes	No	No	Yes	No	Yes	No	No	No	0	0	Yes	No	No	Yes	No	No	No	Yes	No
Male	Alive	Malaysian	Married	Malay	Malay	Others	Others	47	10.9292	7.0625	<= 14 days	NYHA 1	Yes	Yes	No	No	Yes	Yes	Smoker	No	No	No	YES	35	30-50%	157	56.3	22.84	Normal 18.5-22.9	Yes	No	No	No	No	Yes	No	Yes	No	1		Yes	No	No	Yes	No	No	No	No	No
Male	Alive	Malaysian	Married	Indian	Others	Others	Indian	68	11.009	8.2375	<= 14 days	NYHA 2	Yes	Yes	No	Yes	Yes	Yes	Smoker	No	No	No	YES	38	30-50%	166	77	27.94	Overweight 23-29.9	Yes	No	No	Yes	No	Yes	No	No	No	0		Yes	No	No	No	No	No	No	No	No
Male	Alive	Malaysian	Married	Indian	Others	Others	Indian	64	10.4396	8.51319	<= 14 days	NYHA 3	Yes	Yes	No	No	No	Yes	Non-Smoker	No	No	No	YES	30	30-50%	154	69.1	29.14	Overweight 23-29.9	Yes	No	No	No	No	Yes	Yes	No	No	0		Yes	No	No	No	No	No	No	No	No
Male	Alive	Malaysian	Married	Malay	Malay	Others	Others	67	11.2486	9.11806	<= 14 days	NYHA 1	Yes	Yes	No	Yes	Yes	No	Smoker	No	No	No	YES	45	30-50%	174	77.1	25.47	Overweight 23-29.9	Yes	No	No	No	No	Yes	Yes	No	No	0		Yes	No	No	No	No	No	No	No	No
Male	Alive	Malaysian	Married	Chinese	Others	Chinese	Others	71	12.2583	6.11389	<= 14 days	NYHA 2	Yes	Yes	No	No	No	Yes	Smoker	Yes	No	No	YES	55	>50%	165	61.5	22.59	Normal 18.5-22.9	Yes	No	No	Yes	No	Yes	Yes	No	No	0		Yes	Yes	No	No	No	No	No	No	No
Male	Alive	Malaysian	Married	Indian	Others	Others	Indian	57	7.03958	5.25764	<= 14 days	NYHA 1	Yes	Yes	No	Yes	No	Yes	Smoker	No	No	No	YES	59	>50%	168	78.3	27.74	Overweight 23-29.9	No	No	Yes	No	No	Yes	Yes	No	No	0		Yes	No	No	No	No	No	No	No	No
Female	Alive	Malaysian	Married	Indian	Others	Others	Indian	62	10.9743	8.26181	<= 14 days	NYHA 2	No	No	No	Yes	No	Yes	Non-Smoker	No	Yes	No	YES	64	>50%	143	63.3	30.96	Obese >30	No	Yes	No	Yes	No	Yes	Yes	No	No	0	0	Yes	No	No	No	No	No	No	No	No
Male	Alive	Malaysian	Married	Malay	Malay	Others	Others	59	9.11319	6.29514	<= 14 days	NYHA 1	No	No	No	Yes	Yes	Yes	Smoker	No	Yes	No	YES	38	30-50%	164	75.3	28	Overweight 23-29.9	Yes	No	No	Yes	No	Yes	Yes	No	No	0	0	Yes	No	No	No	No	No	No	Yes	No
Female	Alive	Malaysian	Married	Malay	Malay	Others	Others	55	21.2174	9.15972	<= 14 days	NYHA 2	No	No	No	Yes	Yes	No	Non-Smoker	No	Yes	No	YES	70	>50%	153	69.5	29.69	Overweight 23-29.9	Yes	No	No	No	No	Yes	Yes	No	No	0	0	Yes	No	No	No	No	No	No	Yes	No
Male	Alive	Malaysian	Married	Malay	Malay	Others	Others	70	13.0806	8.26736	<= 14 days	NYHA 3	No	No	No	No	Yes	No	Non-Smoker	No	Yes	No	YES	51	>50%	163	69.2	26.05	Overweight 23-29.9	No	Yes	Yes	Yes	No	Yes	Yes	No	No	0		Yes	No	No	No	No	No	No	No	No
Male	Alive	Malaysian	Married	Indian	Others	Others	Indian	60	13.2493	7.31944	<= 14 days	NYHA 1	No	No	No	Yes	Yes	Yes	Smoker	No	Yes	No	YES	43	30-50%	170	81.5	28.2	Overweight 23-29.9	No	Yes	Yes	No	No	No	No	No	No	0		Yes	No	No	No	No	No	No	Yes	No
Male	Alive	Malaysian	Married	Chinese	Others	Chinese	Others	74	14.1701	8.42847	<= 14 days	NYHA 2	No	No	No	Yes	No	Yes	Non-Smoker	No	Yes	No	YES	63	>50%	0				No	Yes	Yes	No	Yes	No	No	Yes	No	1		Yes	No	No	No	No	No	No	No	No
Male	Alive	Malaysian	Married	Malay	Malay	Others	Others	43	8.20486	6.22014	<= 14 days	NYHA 2	No	No	No	Yes	Yes	Yes	Smoker	No	Yes	No	YES	69	>50%	175	93.2	30.43	Obese >30	Yes	No	No	Yes	No	Yes	Yes	No	No	0		Yes	No	No	No	No	No	No	Yes	No
Male	Alive	Malaysian	Married	Malay	Malay	Others	Others	58	11.9625	8.29167	<= 14 days	NYHA 1	No	No	No	Yes	No	Yes	Non-Smoker	No	Yes	No	YES	52	>50%	160	67	26.17	Overweight 23-29.9	No	No	Yes	No	Yes	Yes	No	No	No	0		Yes	No	No	Yes	Yes	No	No	No	No
Male	Alive	Malaysian	Married	Malay	Malay	Others	Others	54	13.3028	10.3194	<= 14 days	NYHA 1	No	No	No	Yes	Yes	Yes	Non-Smoker	No	Yes	No	NO	58	>50%	153	69	29.48	Overweight 23-29.9	No	No	No	No	No	Yes	No	No	No	0		No	No	No	No	No	No	No	Yes	No
Male	Alive	Malaysian	Married	Malay	Malay	Others	Others	71	10.134	8.21181	<= 14 days	NYHA 1	No	No	No	Yes	Yes	Yes	Non-Smoker	No	Yes	No	YES	51	>50%	158.5	72.2	28.74	Overweight 23-29.9	No	No	Yes	Yes	No	Yes	No	No	No	0		Yes	No	No	No	No	No	No	Yes	No
Female	Alive	Malaysian	Married	Malay	Malay	Others	Others	56	8.96736	7.14583	<= 14 days	NYHA 1	No	No	No	Yes	Yes	Yes	Non-Smoker	No	Yes	No	YES	24	<30%	157	68.5	27.79	Overweight 23-29.9	No	No	No	Yes	No	Yes	No	No	No	0	0	Yes	No	No	No	Yes	No	No	No	No
Male	Alive	Malaysian	Married	Malay	Malay	Others	Others	62	15.234	10.2014	<= 14 days	NYHA 2	No	No	No	Yes	Yes	No	Non-Smoker	No	Yes	No	YES	58	>50%	162	68.1	25.95	Overweight 23-29.9	No	No	No	Yes	No	Yes	Yes	No	No	0	0	Yes	No	No	No	No	No	No	Yes	No
Male	Alive	Malaysian	Married	Malay	Malay	Others	Others	63	13.9931	7.16944	<= 14 days	NYHA 1	No	No	No	Yes	No	Yes	Smoker	No	Yes	No	YES	66	>50%	147.5	49.1	22.57	Normal 18.5-22.9	Yes	No	Yes	Yes	No	Yes	No	No	No	0	0	Yes	No	No	No	No	No	No	No	No
Male	Alive	Malaysian	Married	Malay	Malay	Others	Others	65	30.1924	26.0625	> 14 days	NYHA 2	No	No	No	Yes	Yes	Yes	Non-Smoker	No	Yes	No	YES	33	30-50%	158	68.1	27.28	Overweight 23-29.9	No	No	No	Yes	No	Yes	Yes	No	No	0		Yes	No	No	No	No	No	No	No	No
Male	Alive	Malaysian	Married	Indian	Others	Others	Indian	67	10.1694	6.99583	<= 14 days	NYHA 1	No	No	No	Yes	Yes	Yes	Non-Smoker	No	Yes	No	YES	43	30-50%	164	63.7	23.68	Overweight 23-29.9	Yes	No	No	Yes	No	Yes	Yes	No	No	0		Yes	No	No	Yes	Yes	No	Yes	Yes	No
Male	Alive	Malaysian	Married	Malay	Malay	Others	Others	60	12.2674	7.18333	<= 14 days	NYHA 1	No	No	No	Yes	Yes	Yes	Smoker	No	Yes	No	YES	34	30-50%	168.5	84.1	29.62	Overweight 23-29.9	Yes	No	No	Yes	No	Yes	No	No	No	0		No	No	No	No	Yes	No	No	Yes	No
Female	Alive	Malaysian	Married	Malay	Malay	Others	Others	61	12.5882	6.72917	<= 14 days	NYHA 1	No	No	No	No	No	Yes	Non-Smoker	No	Yes	No	YES	68	>50%	150	56	24.89	Overweight 23-29.9	Yes	No	No	No	No	Yes	No	No	No	0	Ticlodipine	Yes	No	No	Yes	No	No	No	Yes	No
Male	Alive	Malaysian	Married	Malay	Malay	Others	Others	57	20.9701	8.22917	<= 14 days	NYHA 1	No	No	No	Yes	Yes	Yes	Non-Smoker	No	Yes	Yes	YES	43	30-50%	165	96.2	35.34	Obese >30	Yes	No	No	Yes	No	Yes	Yes	No	No	0		Yes	No	No	Yes	Yes	No	No	No	No
Male	Alive	Malaysian	Married	Malay	Malay	Others	Others	69	8.06042	6.27083	<= 14 days	NYHA 1	No	No	No	Yes	Yes	No	Smoker	No	Yes	Yes	YES	34	30-50%	166	82	29.76	Overweight 23-29.9	No	Yes	Yes	Yes	Yes	Yes	Yes	No	No	0		Yes	No	No	No	Yes	No	Yes	No	No
Male	Alive	Malaysian	Married	Chinese	Others	Chinese	Others	59	8.02222	6.35764	<= 14 days	NYHA 1	No	No	No	No	No	Yes	Smoker	No	Yes	No	NO	59	>50%	176	76.6	24.73	Overweight 23-29.9	No	No	No	Yes	No	No	No	No	Yes	1		Yes	No	No	No	No	No	No	No	No
Male	Alive	Malaysian	Married	Malay	Malay	Others	Others	59	1.27569	0.5625	<= 14 days	NYHA 2	No	No	No	Yes	No	Yes	Smoker	No	Yes	Yes	YES	30	30-50%	171	68.3	23.36	Overweight 23-29.9	No	No	No	Yes	No	Yes	Yes	No	No	0		Yes	No	No	No	No	No	No	No	No
Female	Alive	Malaysian	Married	Malay	Malay	Others	Others	70	20.1493	7.03264	<= 14 days	NYHA 2	No	No	No	Yes	Yes	No	Non-Smoker	No	Yes	Yes	YES	62	>50%	147	53.2	24.62	Overweight 23-29.9	Yes	No	Yes	No	Yes	No	No	No	No	0		Yes	No	No	Yes	Yes	Yes	No	Yes	No
Male	Alive	Malaysian	Married	Malay	Malay	Others	Others	66	6.96389	5.2875	<= 14 days	NYHA 1	No	No	No	Yes	Yes	Yes	Smoker	No	Yes	No	YES	45	30-50%	159.5	82.7	32.51	Obese >30	Yes	No	Yes	Yes	No	Yes	Yes	No	No	0		Yes	No	No	Yes	No	No	No	Yes	No
Female	Alive	Malaysian	Married	Malay	Malay	Others	Others	59	11.2236	8.29167	<= 14 days	NYHA 2	No	No	No	Yes	Yes	Yes	Non-Smoker	No	Yes	Yes	YES	47	30-50%	156	60	24.65	Overweight 23-29.9	No	Yes	Yes	Yes	No	No	No	No	No	0		Yes	No	No	No	No	No	No	Yes	No
Male	Alive	Malaysian	Married	Malay	Malay	Others	Others	66	8.00972	6.2625	<= 14 days	NYHA 1	No	No	No	Yes	No	Yes	Non-Smoker	No	No	No	YES	46	30-50%	164	67.6	25.13	Overweight 23-29.9	No	No	Yes	Yes	No	No	No	No	No	0	Ticlodipine	Yes	No	No	No	No	No	No	No	No
Male	Alive	Malaysian	Married	Malay	Malay	Others	Others	59	18.4396	6.40764	<= 14 days	NYHA 2	No	No	No	Yes	No	Yes	Non-Smoker	No	No	No	YES	60	>50%	154	66.5	28.04	Overweight 23-29.9	Yes	No	No	Yes	No	No	No	No	No	0	Ticlodipine	Yes	No	No	No	No	No	No	No	No
Male	Alive	Malaysian	Married	Malay	Malay	Others	Others	63	10.9257	9.07431	<= 14 days	NYHA 1	No	No	No	No	No	Yes	Smoker	No	No	No	YES	43	30-50%	172.5	85.4	28.7	Overweight 23-29.9	No	No	No	Yes	No	Yes	No	Yes	Yes	1	Ticagrelor	Yes	No	No	No	No	No	No	No	No
Male	Alive	Malaysian		Indian	Others	Others	Indian	72	12.2063	6.31181	<= 14 days	NYHA 2	No	No	No	Yes	Yes	Yes	Smoker	Yes	No	No	YES	60	>50%	167	65.8	23.59	Overweight 23-29.9	Yes	No	No	Yes	No	No	No	No	Yes	1	Ticagrelor	Yes	No	No	Yes	No	No	No	No	No
Male	Alive	Malaysian	Married	Malay	Malay	Others	Others	57	9.54167	6.54861	<= 14 days	NYHA 2	No	No	No	Yes	Yes	No	Non-Smoker	No	No	No	YES	70	>50%	153	56	23.92	Overweight 23-29.9	Yes	No	No	Yes	No	Yes	No	No	Yes	1	Ticagrelor	Yes	No	No	No	No	No	No	No	No
Male	Alive	Malaysian	Married	Chinese	Others	Chinese	Others	60	13.2299	11.1042	<= 14 days	NYHA 1	No	No	No	Yes	No	Yes	Smoker	No	No	No	YES	55	>50%	170	81	28.03	Overweight 23-29.9	No	No	No	No	No	Yes	No	No	Yes	1	Ticagrelor	Yes	No	No	No	No	No	No	No	No
Female	Alive	Malaysian	Widow	Malay	Malay	Others	Others	67	11.3819	7.52153	<= 14 days	NYHA 2	No	No	No	Yes	Yes	Yes	Non-Smoker	No	No	No	YES	67	>50%	157	67	27.18	Overweight 23-29.9	No	No	Yes	No	No	No	No	No	Yes	1	Ticagrelor	Yes	No	No	Yes	Yes	No	No	No	No
Male	Alive	Malaysian	Married	Indian	Others	Others	Indian	63	10.9688	9.04236	<= 14 days	NYHA 1	No	No	No	Yes	Yes	No	Smoker	Yes	No	No	YES	40	30-50%	156	55	22.6	Normal 18.5-22.9	No	No	No	Yes	No	No	No	Yes	No	1	IV heparin	Yes	No	No	Yes	No	No	No	Yes	No
Male	Alive	Malaysian	Married	Indian	Others	Others	Indian	62	14.9861	9.13681	<= 14 days	NYHA 2	No	No	No	No	Yes	No	Smoker	No	No	No	YES	59	>50%	157	60	24.34	Overweight 23-29.9	Yes	No	No	Yes	No	No	No	Yes	No	1	Clexane	No	No	No	No	No	No	No	Yes	No
Male	Alive	Malaysian	Married	Indian	Others	Others	Indian	60	36.4736	31.3472	> 14 days	NYHA 2	No	No	No	Yes	Yes	Yes	Smoker	No	No	No	YES	25	<30%	170	64	22.15	Normal 18.5-22.9	No	No	No	Yes	No	Yes	Yes	Yes	No	1	Clexane	Yes	No	No	Yes	No	No	No	Yes	No
Male	Alive	Malaysian	Married	Indian	Others	Others	Indian	39	13.1715	8.35764	<= 14 days	NYHA 1	No	No	No	Yes	No	No	Non-Smoker	No	No	No	YES	63	>50%	163	76.6	28.83	Overweight 23-29.9	Yes	No	Yes	No	No	No	No	Yes	No	1	Clexane	Yes	No	No	No	No	No	No	No	No
Male	Alive	Malaysian	Married	Chinese	Others	Chinese	Others	66	12.1049	11.3174	<= 14 days	NYHA 1	No	No	No	Yes	No	No	Non-Smoker	No	No	No	YES	45	30-50%	161	57	21.99	Normal 18.5-22.9	No	Yes	No	Yes	No	No	No	Yes	No	1	Clexane	Yes	No	No	No	No	No	No	No	No
Male	Alive	Malaysian	Married	Chinese	Others	Chinese	Others	50	11.8889	6.11042	<= 14 days	NYHA 1	No	No	No	Yes	Yes	No	Non-Smoker	No	No	No	YES	51	>50%	167	70	25.1	Overweight 23-29.9	Yes	No	No	Yes	No	No	No	Yes	No	1	Clexane	Yes	No	No	No	No	No	No	Yes	No
Male	Alive	Malaysian	Married	Chinese	Others	Chinese	Others	62	12.0694	10.3785	<= 14 days	NYHA 2	No	No	No	No	No	Yes	Non-Smoker	No	No	No	YES	65	>50%	165	68.6	25.2	Overweight 23-29.9	No	No	No	Yes	No	No	No	Yes	No	1	Clexane	Yes	No	No	No	No	No	No	No	No
Male	Alive	Malaysian	Married	Malay	Malay	Others	Others	76	19.5049	8.17708	<= 14 days	NYHA 1	No	No	No	No	No	No	Smoker	No	No	No	YES	45	30-50%	173	81.7	27.3	Overweight 23-29.9	Yes	No	No	No	Yes	Yes	Yes	Yes	No	1	Clexane	No	No	No	No	No	No	No	No	No
Male	Alive	Malaysian	Married	Chinese	Others	Chinese	Others	59	23.4132	18.4549	> 14 days	NYHA 1	No	No	No	No	No	Yes	Smoker	No	No	No	YES	54	>50%	160	50.3	19.65	Normal 18.5-22.9	No	No	No	No	No	No	Yes	No	No	0	0	Yes	No	No	No	No	No	No	No	No
Female	Alive	Malaysian	Married	Indian	Others	Others	Indian	64	10.041	7.13889	<= 14 days	NYHA 1	No	No	No	Yes	Yes	Yes	Non-Smoker	No	No	No	YES	50	30-50%	149	59	26.58	Overweight 23-29.9	Yes	No	No	Yes	No	Yes	Yes	No	No	0	0	Yes	No	No	No	No	No	No	Yes	No
Male	Alive	Malaysian	Married	Indian	Others	Others	Indian	67	9.95556	8.23264	<= 14 days	NYHA 2	No	No	No	Yes	Yes	Yes	Non-Smoker	No	No	No	YES	62	>50%	160.5	47.5	18.44		Yes	No	Yes	No	Yes	Yes	No	No	No	0	0	Yes	No	No	Yes	Yes	No	No	No	Yes
Male	Alive	Malaysian	Married	Malay	Malay	Others	Others	51	10.9861	7.06319	<= 14 days	NYHA 1	No	No	No	Yes	No	Yes	Smoker	No	No	No	YES	43	30-50%	170.4	71.2	24.52	Overweight 23-29.9	No	No	No	Yes	No	No	No	No	No	0	0	Yes	No	No	No	No	No	No	No	No
Male	Alive	Malaysian	Married	Chinese	Others	Chinese	Others	50	10.3646	8.29236	<= 14 days	NYHA 1	No	No	No	No	Yes	Yes	Non-Smoker	No	No	No	YES	41	30-50%	166	75.7	27.47	Overweight 23-29.9	Yes	No	No	Yes	No	Yes	Yes	No	No	0	0	Yes	No	No	Yes	Yes	No	Yes	Yes	No
Female	Alive	Malaysian	Divorced	Indian	Others	Others	Indian	53	10.1167	8.10625	<= 14 days	NYHA 2	No	No	No	Yes	Yes	No	Non-Smoker	No	No	No	YES	45	30-50%	140	64.7	33.01	Obese >30	Yes	No	No	Yes	No	Yes	No	No	Yes	1	0	Yes	No	No	Yes	Yes	No	No	Yes	No
Male	Alive	Malaysian	Married	Indian	Others	Others	Indian	66	8.09097	6.28542	<= 14 days	NYHA 1	No	No	No	Yes	No	Yes	Non-Smoker	No	No	No	YES	51	>50%	167	61	21.87	Normal 18.5-22.9	Yes	No	No	No	No	No	No	No	No	0	0	No	Yes	No	No	No	No	No	No	No
Female	Alive	Malaysian	Married	Chinese	Others	Chinese	Others	70	9.15972	7.29861	<= 14 days	NYHA 2	No	No	No	Yes	Yes	Yes	Non-Smoker	No	No	No	YES	50	30-50%	147	55.8	25.82	Overweight 23-29.9	No	Yes	Yes	No	Yes	No	No	No	No	0	0	Yes	No	No	Yes	Yes	No	No	No	No
Male	Alive	Malaysian	Married	Malay	Malay	Others	Others	42	9.20139	7.29514	<= 14 days	NYHA 2	No	No	No	Yes	Yes	Yes	Non-Smoker	No	No	No	YES	44	30-50%	165	72.2	26.52	Overweight 23-29.9	No	No	No	Yes	No	Yes	Yes	No	No	0	0	Yes	No	No	No	Yes	No	Yes	No	No
Male	Alive	Malaysian	Married	Malay	Malay	Others	Others	39	12.3326	8.25833	<= 14 days	NYHA 1	No	No	No	Yes	Yes	No	Non-Smoker	No	No	No	YES	24	<30%	165	74	27.18	Overweight 23-29.9	Yes	No	No	Yes	No	Yes	Yes	No	No	0	0	Yes	No	No	Yes	No	No	Yes	Yes	No
Male	Alive	Malaysian	Married	Malay	Malay	Others	Others	64	11.2021	9.27361	<= 14 days	NYHA 1	No	No	No	Yes	Yes	Yes	Smoker	No	No	No	YES	63	>50%	165	72.9	26.78	Overweight 23-29.9	Yes	No	No	Yes	No	Yes	No	No	No	0	0	Yes	No	No	Yes	Yes	No	No	No	No
Male	Alive	Malaysian	Married	Chinese	Others	Chinese	Others	64	22.9333	17.2049	> 14 days		No	No	No	No	No	No	Smoker	Yes	No	No	YES	35	30-50%	167	61.4	22.02	Normal 18.5-22.9	No	No	No	No	No	No	Yes	No	No	0	0	Yes	No	Yes	No	No	No	No	No	No
Male	Alive	Malaysian	Married	Malay	Malay	Others	Others	60	21.1306	18.3993	> 14 days	NYHA 2	No	No	No	Yes	No	Yes	Smoker	No	No	No	YES	53	>50%	152	49.9	21.6	Normal 18.5-22.9	No	No	Yes	Yes	No	No	No	No	No	0	0	Yes	No	No	No	No	No	No	No	No
Male	Alive	Malaysian	Married	Malay	Malay	Others	Others	61	8.98889	6.97014	<= 14 days	NYHA 2	No	No	No	Yes	No	Yes	Smoker	No	No	No	YES	34	30-50%	165	80	29.38	Overweight 23-29.9	Yes	No	Yes	Yes	No	Yes	No	No	Yes	1	0	Yes	No	No	No	No	No	No	No	No
Male	Alive	Malaysian	Married	Malay	Malay	Others	Others	71	3.94028	7.88889	<= 14 days	NYHA 1	No	No	No	Yes	Yes	Yes	Smoker	No	No	No	YES	50	30-50%	151	51.5	22.59	Normal 18.5-22.9	No	No	No	Yes	No	No	No	No	No	0	0	Yes	No	No	Yes	No	No	Yes	No	Yes
Male	Alive	Malaysian	Married	Indian	Others	Others	Indian	47	6.22153	5.31528	<= 14 days	NYHA 2	No	No	No	No	Yes	No	Smoker	No	No	No	YES	36	30-50%	172	86	29.07	Overweight 23-29.9	No	No	No	Yes	No	No	No	No	No	0	0	Yes	No	No	No	No	No	No	No	No
Male	Alive	Malaysian	Married	Malay	Malay	Others	Others	67	19.0389	10.9187	<= 14 days	NYHA 1	No	No	No	Yes	No	No	Smoker	No	No	No	YES	39	30-50%	156	59	24.24	Overweight 23-29.9	No	No	No	No	No	Yes	Yes	Yes	No	1	0	No	No	No	No	No	No	No	No	No
Male	Alive	Malaysian	Married	Indian	Others	Others	Indian	61	14.2257	7.29236	<= 14 days	NYHA 3	No	No	No	Yes	Yes	No	Smoker	Yes	No	No	YES	37	30-50%	157	55.9	22.68	Normal 18.5-22.9	Yes	No	No	Yes	No	Yes	No	No	Yes	1	0	Yes	No	No	Yes	No	No	No	Yes	No
Female	Alive	Malaysian	Married	Malay	Malay	Others	Others	64	11.2722	11.2861	<= 14 days	NYHA 2	No	No	No	Yes	Yes	Yes	Non-Smoker	No	No	No	YES	64	>50%	152.5	74.2	31.91	Obese >30	Yes	No	Yes	Yes	No	Yes	No	No	No	0	0	Yes	No	No	Yes	Yes	No	Yes	No	No
Male	Alive	Malaysian	Married	Malay	Malay	Others	Others	61	9.3625	7.375	<= 14 days	NYHA 1	No	No	No	Yes	Yes	Yes	Non-Smoker	No	No	No	YES	60	>50%	179.8	90.8	28.09	Overweight 23-29.9	No	No	Yes	Yes	Yes	Yes	Yes	No	No	0	0	Yes	No	No	No	No	No	No	Yes	No
Male	Alive	Malaysian	Married	Malay	Malay	Others	Others	61	9.18889	6.22917	<= 14 days	NYHA 2	No	No	No	Yes	No	No	Smoker	Yes	No	No	YES	42	30-50%	169	73	25.56	Overweight 23-29.9	Yes	No	No	No	No	Yes	Yes	No	No	0	0	Yes	No	No	No	No	No	No	No	Yes
Female	Alive	Malaysian	Married	Malay	Malay	Others	Others	68	9.26389	7.26806	<= 14 days	NYHA 1	No	No	No	Yes	No	Yes	Non-Smoker	No	No	No	YES	37	30-50%	156	63.6	26.13	Overweight 23-29.9	No	Yes	No	No	No	Yes	Yes	No	No	0	0	Yes	No	No	No	No	No	No	No	No
Male	Alive	Malaysian	Married	Indian	Others	Others	Indian	57	7.16667	5.1875	<= 14 days	NYHA 1	No	No	No	No	Yes	No	Smoker	No	No	No	YES	60	>50%	165	65.2	23.95	Overweight 23-29.9	No	No	No	Yes	No	No	No	No	No	0	0	Yes	No	No	Yes	Yes	No	Yes	No	No
Male	Alive	Malaysian	Married	Malay	Malay	Others	Others	54	9.34792	7.06736	<= 14 days	NYHA 2	No	No	No	No	No	Yes	Smoker	No	No	No	YES	65	>50%	163.1	78.8	29.62	Overweight 23-29.9	Yes	No	No	No	No	Yes	No	No	No	0	0	Yes	No	No	No	No	No	No	No	No
Female	Alive	Malaysian	Married	Malay	Malay	Others	Others	56	8.97431	6.17361	<= 14 days	NYHA 1	No	No	No	Yes	Yes	Yes	Smoker	No	No	No	YES	55	>50%	153.6	65.2	27.64	Overweight 23-29.9	No	No	No	Yes	No	No	Yes	No	No	0	0	Yes	No	No	Yes	Yes	No	Yes	No	No
Male	Alive	Malaysian	Married	Malay	Malay	Others	Others	56	15.0354	13.2118	<= 14 days	NYHA 1	No	No	No	No	Yes	Yes	Smoker	No	No	No	YES	30	30-50%	164	71.5	26.58	Overweight 23-29.9	No	No	No	No	No	Yes	Yes	No	No	0	0	Yes	No	No	Yes	Yes	No	No	No	No
Male	Alive	Malaysian	Married	Chinese	Others	Chinese	Others	69	24.2125	13.1986	<= 14 days	NYHA 1	No	No	No	Yes	No	Yes	Non-Smoker	No	No	No	YES	44	30-50%	163	69.3	26.08	Overweight 23-29.9	Yes	No	No	No	No	Yes	No	No	No	0	0	No	No	No	No	No	No	No	No	No
Male	Alive	Malaysian	Married	Malay	Malay	Others	Others	74	8.46458	6.40625	<= 14 days	NYHA 3	No	No	No	Yes	No	Yes	Non-Smoker	No	No	No	YES	65	>50%	160	70	27.34	Overweight 23-29.9	Yes	No	Yes	No	No	Yes	No	Yes	No	1	0	Yes	No	No	No	No	No	No	No	No
Male	Alive	Malaysian	Married	Malay	Malay	Others	Others	59	14.0882	8.31042	<= 14 days	NYHA 2	No	No	No	Yes	Yes	Yes	Non-Smoker	No	No	No	YES	61	>50%	160	81.3	31.76	Obese >30	Yes	No	Yes	Yes	No	Yes	No	No	No	0	0	Yes	No	No	No	No	No	No	No	No
Female	Alive	Malaysian	Married	Malay	Malay	Others	Others	62	14.3215	7.39028	<= 14 days	NYHA 2	No	No	No	Yes	Yes	Yes	Non-Smoker	No	No	No	YES	33	30-50%	156	76	31.23	Obese >30	Yes	No	Yes	Yes	Yes	No	No	Yes	No	1	0	Yes	No	No	Yes	No	No	No	Yes	No
Male	Alive	Malaysian	Married	Malay	Malay	Others	Others	51	22.0847	6.17431	<= 14 days	NYHA 1	No	No	No	Yes	No	Yes	Non-Smoker	No	No	No	YES	66	>50%	170.8	71.7	24.58	Overweight 23-29.9	Yes	No	No	No	No	Yes	Yes	No	No	0	0	Yes	No	No	No	No	No	No	No	No
Male	Alive	Malaysian	Married	Malay	Malay	Others	Others	49	18.8729	9.03264	<= 14 days	NYHA 2	No	No	No	Yes	Yes	Yes	Smoker	No	No	No	YES	30	30-50%	175	93.5	30.53	Obese >30	Yes	No	No	No	No	Yes	Yes	Yes	No	1	0	Yes	No	No	Yes	No	No	No	Yes	No
Female	Alive	Malaysian	Married	Malay	Malay	Others	Others	47	22.5875	19.2007	> 14 days	NYHA 3	No	No	No	Yes	No	No	Non-Smoker	No	No	No	YES	50	30-50%	144.7	56	26.75	Overweight 23-29.9	No	Yes	Yes	Yes	No	Yes	Yes	Yes	No	1	0	Yes	No	No	No	No	No	No	No	No
Female	Alive	Malaysian	Widow	Others	Others	Others	Others	63	17.0708	6.08194	<= 14 days	NYHA 1	No	No	No	Yes	Yes	Yes	Smoker	No	No	No	YES	62	>50%	142.5	54.6	26.89	Overweight 23-29.9	No	Yes	Yes	Yes	Yes	Yes	No	No	No	0	0	No	No	Yes	Yes	No	No	No	No	No
Female	Alive	Malaysian	Married	Indian	Others	Others	Indian	53	10.2125	8.36806	<= 14 days	NYHA 1	No	No	No	No	No	No	Non-Smoker	No	No	No	YES	43	30-50%	154	54.9	23.15	Overweight 23-29.9	No	No	No	Yes	No	Yes	No	No	No	0	0	Yes	No	No	No	No	No	No	No	No
Male	Alive	Malaysian	Married	Indian	Others	Others	Indian	64	21.8736	6.94444	<= 14 days	NYHA 2	No	No	No	Yes	Yes	No	Non-Smoker	No	No	No	YES	55	>50%	165.3	63.5	23.24	Overweight 23-29.9	No	Yes	No	Yes	Yes	Yes	Yes	No	No	0	0	Yes	No	No	No	No	No	No	Yes	No
Male	Alive	Malaysian	Married	Indian	Others	Others	Indian	50	9.07778	6.10208	<= 14 days	NYHA 1	No	No	No	No	No	No	Smoker	Yes	No	No	YES	51	>50%	152	55.6	24.07	Overweight 23-29.9	No	No	No	No	No	Yes	No	No	No	0	0	Yes	No	No	No	No	No	No	No	Yes
Male	Alive	Malaysian	Married	Indian	Others	Others	Indian	67	8.99792	6.14861	<= 14 days	NYHA 1	No	No	No	No	No	Yes	Non-Smoker	No	No	No	YES	66	>50%	161.6	64.9	24.85	Overweight 23-29.9	No	No	No	Yes	No	Yes	Yes	No	No	0	0	No	No	No	No	No	No	No	No	No
Male	Alive	Malaysian	Married	Indian	Others	Others	Indian	61	13.9181	8.15972	<= 14 days	NYHA 1	No	No	No	Yes	Yes	No	Smoker	No	No	No	YES	43	30-50%	165	62.2	22.85	Normal 18.5-22.9	No	No	Yes	No	No	Yes	No	Yes	No	1	0	Yes	No	No	Yes	Yes	No	No	No	No
Male	Alive	Malaysian	Married	Indian	Others	Others	Indian	59	8.9875	6.125	<= 14 days	NYHA 2	No	No	No	No	No	Yes	Non-Smoker	No	No	No	YES	64	>50%	147	50.1	23.18	Overweight 23-29.9	No	No	No	Yes	No	Yes	Yes	No	No	0	0	Yes	No	Yes	No	No	No	No	No	No
Male	Alive	Malaysian	Married	Indian	Others	Others	Indian	63	17.0861	14.1528	> 14 days	NYHA 2	No	No	No	Yes	Yes	Yes	Non-Smoker	No	No	No	YES	68	>50%	168	78.8	27.92	Overweight 23-29.9	No	No	Yes	Yes	No	Yes	No	No	No	0	0	Yes	Yes	No	Yes	Yes	No	No	Yes	No
Male	Alive	Malaysian	Married	Indian	Others	Others	Indian	60	10.2792	5.26944	<= 14 days	NYHA 1	No	No	No	No	No	Yes	Non-Smoker	No	No	No	YES	50	30-50%	159	86.3	34.14	Obese >30	Yes	No	No	No	No	Yes	No	No	No	0	0	Yes	No	No	Yes	No	No	No	No	No
Male	Alive	Malaysian	Married	Indian	Others	Others	Indian	63	8.17153	5.23542	<= 14 days	NYHA 1	No	No	No	Yes	Yes	Yes	Non-Smoker	No	No	No	YES	45	30-50%	169	75.8	26.54	Overweight 23-29.9	Yes	No	Yes	No	No	Yes	Yes	No	No	0	0	Yes	No	No	Yes	Yes	No	Yes	No	No
Male	Alive	Malaysian	Married	Indian	Others	Others	Indian	57	8.98264	7.10694	<= 14 days	NYHA 1	No	No	No	No	Yes	Yes	Non-Smoker	No	No	No	YES	44	30-50%	182	86.4	26.08	Overweight 23-29.9	Yes	No	No	Yes	No	Yes	No	No	No	0	0	Yes	No	Yes	Yes	No	No	Yes	Yes	No
Male	Alive	Malaysian	Married	Indian	Others	Others	Indian	64	9.92292	7.21667	<= 14 days	NYHA 1	No	No	No	Yes	No	Yes	Smoker	No	No	No	YES	56	>50%	165	70.5	25.9	Overweight 23-29.9	Yes	No	Yes	No	No	Yes	Yes	No	No	0	0	Yes	No	No	No	No	No	No	No	No
Female	Alive	Malaysian	Married	Indian	Others	Others	Indian	56	7.98819	6.19167	<= 14 days	NYHA 1	No	No	No	No	Yes	Yes	Non-Smoker	No	No	No	YES	50	30-50%	151	65.2	28.6	Overweight 23-29.9	No	Yes	No	No	No	Yes	Yes	No	No	0	0	Yes	No	No	Yes	No	No	No	No	No
Female	Alive	Others	Married	Chinese	Others	Chinese	Others	59	7.06736	5.15625	<= 14 days	NYHA 2	No	No	No	Yes	No	Yes	Non-Smoker	No	No	No	YES	72	>50%	158	63.8	25.56	Overweight 23-29.9	No	Yes	No	Yes	No	Yes	No	No	No	0	0	Yes	No	No	No	No	No	No	No	No
Male	Alive	Malaysian	Married	Chinese	Others	Chinese	Others	64	11.0299	9.27708	<= 14 days	NYHA 1	No	No	No	Yes	No	Yes	Smoker	Yes	No	No	YES	68	>50%	161	70.2	27.08	Overweight 23-29.9	No	Yes	No	No	No	Yes	No	No	No	0	0	Yes	No	No	No	No	No	No	No	No
Female	Alive	Malaysian	Married	Chinese	Others	Chinese	Others	61	8	6	<= 14 days	NYHA 2	No	No	No	Yes	No	Yes	Smoker	No	No	No	YES	56	>50%	151.5	60.7	26.45	Overweight 23-29.9	No	No	No	Yes	No	Yes	No	No	No	0	0	Yes	No	No	No	No	No	No	No	No
Male	Alive	Malaysian	Married	Chinese	Others	Chinese	Others	63	8.00208	5.06875	<= 14 days	NYHA 1	No	No	No	Yes	Yes	Yes	Non-Smoker	No	No	No	YES	45	30-50%	171	87.8	30.03	Obese >30	No	No	No	Yes	No	Yes	Yes	No	No	0	0	Yes	No	No	Yes	Yes	No	No	No	No
Male	Alive	Malaysian	Married	Chinese	Others	Chinese	Others	69	9.00764	6.15625	<= 14 days		No	No	No	No	No	No	Non-Smoker	No	No	No	YES	38	30-50%	164	70.5	26.21	Overweight 23-29.9	Yes	No	No	No	No	Yes	No	No	No	0	0	No	No	No	No	Yes	No	No	No	No
Male	Alive	Malaysian	Married	Chinese	Others	Chinese	Others	50	8.3875	6.54583	<= 14 days	NYHA 1	No	No	No	No	No	Yes	Smoker	No	No	No	YES	46	30-50%	166.5	75.7	27.31	Overweight 23-29.9	Yes	No	No	Yes	No	Yes	Yes	No	No	0	0	Yes	No	No	No	No	No	No	No	No
Male	Alive	Malaysian	Married	Chinese	Others	Chinese	Others	66	7.10486	5.17847	<= 14 days	NYHA 1	No	No	No	Yes	No	Yes	Smoker	No	No	No	YES	45	30-50%	163	64.5	24.28	Overweight 23-29.9	Yes	No	No	No	No	Yes	Yes	No	No	0	0	Yes	No	No	No	No	No	No	No	No
Male	Alive	Malaysian	Married	Chinese	Others	Chinese	Others	63	7.91111	6.19444	<= 14 days	NYHA 1	No	No	No	No	Yes	Yes	Non-Smoker	No	No	No	YES	62	>50%	163	69.7	26.23	Overweight 23-29.9	No	No	No	Yes	No	Yes	Yes	No	No	0	0	Yes	No	No	Yes	Yes	No	Yes	No	No
Male	Alive	Malaysian	Married	Chinese	Others	Chinese	Others	74	7.98819	6.23611	<= 14 days	NYHA 2	No	No	No	Yes	Yes	Yes	Non-Smoker	No	No	No	YES	55	>50%	166	75.5	27.4	Overweight 23-29.9	No	No	No	No	Yes	No	Yes	No	No	0	0	Yes	No	No	No	No	No	No	No	No
Male	Alive	Malaysian	Married	Chinese	Others	Chinese	Others	65	8.16528	6.28681	<= 14 days	NYHA 1	No	No	No	Yes	Yes	Yes	Non-Smoker	No	No	No	YES	53	>50%	168	75.5	26.75	Overweight 23-29.9	No	No	No	Yes	Yes	Yes	No	No	No	0	0	Yes	No	Yes	Yes	No	No	No	No	No
Male	Alive	Malaysian	Married	Chinese	Others	Chinese	Others	61	8.09861	6.2375	<= 14 days	NYHA 1	No	No	No	Yes	No	Yes	Non-Smoker	No	No	No	YES	60	>50%	165	68	24.98	Overweight 23-29.9	Yes	No	No	Yes	No	Yes	No	No	No	0	0	Yes	No	No	No	No	No	No	No	No
Male	Alive	Malaysian	Married	Malay	Malay	Others	Others	62	11.0715	5.97292	<= 14 days	NYHA 1	No	No	No	Yes	Yes	Yes	Smoker	No	No	No	NO	63	>50%	170.9	63.8	21.84	Normal 18.5-22.9	Yes	No	No	No	No	No	No	Yes	No	1	0	Yes	No	No	No	No	No	No	No	No
Male	Alive	Malaysian	Unknown	Malay	Malay	Others	Others	68	7.16528	5.19028	<= 14 days	NYHA 1	No	No	No	Yes	No	No	Non-Smoker	No	No	No	YES	35	30-50%	154	52.8	22.26	Normal 18.5-22.9	No	No	No	Yes	No	Yes	No	No	No	0	0	Yes	No	No	No	No	No	No	No	No
Female	Alive	Others	Married	Malay	Malay	Others	Others	70	7.18889	5.00347	<= 14 days	NYHA 1	No	No	No	Yes	Yes	Yes	Non-Smoker	No	No	No	YES	61	>50%	157	71	28.8	Overweight 23-29.9	No	Yes	Yes	Yes	No	Yes	Yes	No	No	0	0	Yes	No	No	No	Yes	No	No	Yes	No
Male	Alive	Malaysian	Married	Malay	Malay	Others	Others	64	8.15	6.33819	<= 14 days	NYHA 1	No	No	No	No	No	Yes	Non-Smoker	No	No	No	YES	59	>50%	160	81.4	31.8	Obese >30	Yes	No	No	Yes	No	Yes	Yes	No	No	0	0	Yes	No	No	No	No	No	No	No	No
Male	Alive	Malaysian	Married	Malay	Malay	Others	Others	41	10.0069	7.22222	<= 14 days	NYHA 1	No	No	No	Yes	No	Yes	Smoker	No	No	No	YES	55	>50%	161	75	28.93	Overweight 23-29.9	No	No	Yes	Yes	No	Yes	No	No	Yes	1	0	Yes	No	No	No	No	No	No	No	No
Male	Alive	Malaysian	Married	Malay	Malay	Others	Others	62	13.2639	5.48611	<= 14 days	NYHA 1	No	No	No	Yes	Yes	Yes	Non-Smoker	No	No	No	YES	47	30-50%	166	68.6	24.89	Overweight 23-29.9	Yes	No	No	No	No	Yes	Yes	Yes	No	1	0	Yes	No	No	Yes	Yes	No	No	Yes	No
Male	Alive	Malaysian	Married	Malay	Malay	Others	Others	42	7.68958	5.73958	<= 14 days	NYHA 1	No	No	No	Yes	No	Yes	Smoker	No	No	No	YES	40	30-50%	173	99.3	33.18	Obese >30	Yes	No	No	Yes	No	Yes	No	No	No	0	0	Yes	No	No	No	No	No	No	No	No
Male	Alive	Malaysian	Married	Malay	Malay	Others	Others	62	9.30764	7.31389	<= 14 days	NYHA 1	No	No	No	Yes	No	Yes	Smoker	No	No	No	YES	49	30-50%	167	77	27.61	Overweight 23-29.9	Yes	No	No	No	No	Yes	Yes	No	No	0	0	Yes	No	No	Yes	No	No	No	No	No
Male	Alive	Malaysian	Married	Malay	Malay	Others	Others	64	15.1104	5.99306	<= 14 days	NYHA 2	No	No	No	Yes	Yes	No	Non-Smoker	No	No	No	YES	50	30-50%	161	51.9	20.02	Normal 18.5-22.9	No	No	No	Yes	No	Yes	Yes	Yes	No	1	0	No	No	No	No	Yes	No	No	No	No
Male	Alive	Malaysian	Married	Malay	Malay	Others	Others	32	6.93472	4.84722	<= 14 days	NYHA 2	No	No	No	Yes	No	Yes	Smoker	No	No	No	YES	53	>50%	162.4	75	28.44	Overweight 23-29.9	Yes	No	No	Yes	No	Yes	No	No	No	0	0	Yes	No	No	No	No	No	No	No	No
Male	Alive	Malaysian	Married	Malay	Malay	Others	Others	54	10.1514	6.13333	<= 14 days		No	No	No	No	No	Yes	Non-Smoker	No	No	No	YES	56	>50%	170	80.5	27.85	Overweight 23-29.9	Yes	No	No	Yes	No	Yes	Yes	No	No	0	0	Yes	No	No	No	No	No	No	No	No
Male	Alive	Malaysian	Married	Malay	Malay	Others	Others	55	10.2069	7.44167	<= 14 days	NYHA 2	No	No	No	Yes	Yes	Yes	Non-Smoker	No	No	No	YES	44	30-50%	154.5	67.8	28.4	Overweight 23-29.9	No	No	Yes	Yes	No	Yes	Yes	No	No	0	0	Yes	No	No	Yes	Yes	No	No	No	No
Male	Alive	Malaysian	Married	Malay	Malay	Others	Others	51	13.234	6.37847	<= 14 days	NYHA 2	No	No	No	No	No	No	Smoker	No	No	No	YES	66	>50%	168.3	58.6	20.69	Normal 18.5-22.9	Yes	No	No	Yes	No	Yes	Yes	Yes	No	1	0	No	No	No	Yes	No	No	No	No	No
Male	Alive	Malaysian	Married	Malay	Malay	Others	Others	52	9.02222	7.35486	<= 14 days	NYHA 1	No	No	No	Yes	Yes	Yes	Smoker	No	No	No	YES	61	>50%	173	83.4	27.87	Overweight 23-29.9	Yes	No	No	No	No	Yes	Yes	No	No	0	0	No	No	No	Yes	Yes	No	Yes	No	No
Male	Alive	Malaysian	Married	Malay	Malay	Others	Others	55	8.97847	6.3	<= 14 days	NYHA 1	No	No	No	No	No	No	Smoker	No	No	No	YES	48	30-50%	153	53.7	22.94		Yes	No	No	Yes	No	Yes	Yes	No	No	0	0	Yes	No	No	No	No	No	No	No	No
Male	Alive	Malaysian	Married	Malay	Malay	Others	Others	60	9.18889	6.95139	<= 14 days	NYHA 1	No	No	No	Yes	No	Yes	Smoker	No	No	No	YES	65	>50%	155.5	57.5	23.78	Overweight 23-29.9	No	No	Yes	No	No	Yes	No	No	No	0	0	Yes	No	No	No	No	No	No	No	No
Male	Alive	Malaysian	Divorced	Malay	Malay	Others	Others	43	12.0125	11.2188	<= 14 days	NYHA 1	No	No	No	No	No	Yes	Smoker	No	No	No	YES	45	30-50%	166	77.2	28.02	Overweight 23-29.9	Yes	No	No	Yes	No	Yes	Yes	Yes	No	1	0	Yes	No	No	No	No	No	No	No	No
Female	Alive	Malaysian	Married	Malay	Malay	Others	Others	58	7.99792	5.91667	<= 14 days	NYHA 2	No	No	No	Yes	No	Yes	Non-Smoker	No	No	No	YES	45	30-50%	160	38.4	15	Underweight <18.5	No	No	No	No	No	Yes	Yes	No	No	0	0	No	No	No	No	No	No	No	No	No
Male	Alive	Malaysian	Married	Malay	Malay	Others	Others	63	12.0361	10.0347	<= 14 days	NYHA 2	No	No	No	Yes	Yes	Yes	Non-Smoker	No	No	No	YES	55	>50%	175	76.1	24.85	Overweight 23-29.9	Yes	No	No	Yes	No	Yes	Yes	No	No	0	0	Yes	No	No	No	No	No	No	Yes	No
Male	Alive	Malaysian	Married	Malay	Malay	Others	Others	58	18.2063	15.1069	> 14 days	NYHA 1	No	No	No	Yes	No	Yes	Non-Smoker	No	No	No	YES	54	>50%	157	67.1	27.22	Overweight 23-29.9	Yes	No	No	Yes	No	No	No	No	No	0	0	No	No	No	No	No	No	No	No	No
Female	Alive	Malaysian	Married	Malay	Malay	Others	Others	65	8.14444	6.29583	<= 14 days	NYHA 2	No	No	No	Yes	Yes	No	Non-Smoker	No	No	No	YES	52	>50%	145	58.1	27.63	Overweight 23-29.9	Yes	No	No	No	No	Yes	Yes	No	No	0	0	Yes	No	No	Yes	Yes	No	No	No	No
Male	Alive	Malaysian	Married	Malay	Malay	Others	Others	56	9.26111	7.26597	<= 14 days	NYHA 3	No	No	No	Yes	Yes	Yes	Non-Smoker	No	No	No	YES	43	30-50%	159	74.7	29.55	Overweight 23-29.9	No	Yes	No	Yes	No	Yes	Yes	No	No	0	0	Yes	No	No	Yes	No	No	No	No	No
Male	Alive	Malaysian	Married	Malay	Malay	Others	Others	56	8.01528	6.02778	<= 14 days	NYHA 1	No	No	No	No	No	Yes	Smoker	No	No	No	YES	53	>50%	165	57.5	21.12	Normal 18.5-22.9	Yes	No	No	No	No	Yes	Yes	No	No	0	0	Yes	No	No	No	Yes	No	No	No	No
Male	Alive	Malaysian	Married	Malay	Malay	Others	Others	57	8.41944	6.42708	<= 14 days	NYHA 1	No	No	No	Yes	Yes	Yes	Smoker	No	No	No	YES	66	>50%	160	73.4	28.67	Overweight 23-29.9	No	Yes	Yes	Yes	No	No	No	No	No	0	0	Yes	No	No	Yes	No	No	No	No	No
Male	Alive	Malaysian	Married	Malay	Malay	Others	Others	67	11.6111	9.67014	<= 14 days	NYHA 1	No	No	No	Yes	Yes	No	Smoker	No	No	No	YES	51	>50%	169	64.3	22.51	Normal 18.5-22.9	Yes	No	No	No	No	Yes	Yes	No	No	0	0	Yes	No	No	No	Yes	No	No	Yes	No
Male	Alive	Malaysian	Married	Malay	Malay	Others	Others	58	17.0549	4.97153	<= 14 days	NYHA 1	No	No	No	Yes	Yes	Yes	Non-Smoker	No	No	No	YES	50	30-50%	157	72.7	29.49	Overweight 23-29.9	Yes	No	No	Yes	No	Yes	Yes	Yes	No	1	0	Yes	No	No	Yes	Yes	No	No	No	No
Male	Alive	Malaysian	Married	Malay	Malay	Others	Others	47	26.9132	15.9535	> 14 days		No	No	No	Yes	No	No	Non-Smoker	No	No	No	YES	37	30-50%	165	89	32.69	Obese >30	No	Yes	Yes	No	No	No	No	Yes	No	1	0	Yes	Yes	No	No	No	No	No	No	Yes
Male	Alive	Malaysian	Married	Malay	Malay	Others	Others	67	9.31667	6.17153	<= 14 days	NYHA 1	No	No	No	No	No	No	Non-Smoker	No	No	No	YES	57	>50%	177	83.5	26.65	Overweight 23-29.9	Yes	No	No	No	No	Yes	No	No	No	0	0	Yes	No	No	No	No	No	No	No	No
Female	Alive	Malaysian	Married	Malay	Malay	Others	Others	59	11.3222	9.10417	<= 14 days	NYHA 1	No	No	No	Yes	Yes	Yes	Non-Smoker	No	No	No	YES	55	>50%	150	61.4	27.29	Overweight 23-29.9	Yes	No	Yes	Yes	No	Yes	Yes	No	No	0	0	Yes	No	No	Yes	No	No	No	Yes	No
Female	Alive	Malaysian	Married	Malay	Malay	Others	Others	65	31.9771	30.1035	> 14 days	NYHA 1	No	No	No	No	Yes	Yes	Non-Smoker	No	No	No	YES	60	>50%	156.8	60.5	24.61	Overweight 23-29.9	No	No	No	No	No	No	No	No	No	0		No	No	No	No	No	No	No	No	No
Male	Alive	Malaysian	Married	Indian	Others	Others	Indian	64	10.0722	8.25278	<= 14 days	NYHA 1	No	No	No	Yes	Yes	Yes	Smoker	Yes	No	No	YES	25	<30%					Yes	No	No	Yes	No	Yes	No	No	No	0		Yes	No	No	No	No	No	No	No	No
Male	Alive	Malaysian	Married	Chinese	Others	Chinese	Others	69	9.9875	8.33819	<= 14 days	NYHA 2	No	No	No	Yes	Yes	Yes	Smoker	Yes	No	No	YES	23	<30%	165	65	23.88	Overweight 23-29.9	No	No	No	Yes	No	No	No	No	No	0		Yes	No	No	Yes	Yes	No	Yes	No	No
Male	Alive	Malaysian	Married	Chinese	Others	Chinese	Others	66	11.8861	9.95833	<= 14 days	NYHA 1	No	No	No	No	No	Yes	Non-Smoker	No	No	No	YES	40	30-50%	157.5	58.7	23.66	Overweight 23-29.9	No	No	No	Yes	No	Yes	Yes	No	No	0		Yes	No	No	No	No	No	No	No	No
Male	Alive	Malaysian	Married	Malay	Malay	Others	Others	72	11.2264	7.15278	<= 14 days	NYHA 1	No	No	No	No	No	No	Non-Smoker	No	No	No	YES	54	>50%	168	65.8	23.31	Overweight 23-29.9	No	No	No	No	No	No	No	No	No	0		Yes	No	No	No	No	No	No	No	No
Male	Alive	Malaysian	Married	Malay	Malay	Others	Others	49	15.2639	6.20833	<= 14 days	NYHA 2	No	No	No	Yes	No	No	Smoker	No	No	No	YES	35	30-50%	169	69.9	24.47	Overweight 23-29.9	Yes	No	No	Yes	No	No	No	Yes	No	1		Yes	No	No	No	No	No	No	No	No
Male	Alive	Malaysian	Married	Indian	Others	Others	Indian	69	12.2271	10.4993	<= 14 days	NYHA 2	No	No	No	Yes	No	Yes	Smoker	No	No	No	YES	44	30-50%	168	75.3	26.68	Overweight 23-29.9	No	No	Yes	Yes	No	Yes	No	No	No	0		Yes	No	No	No	No	No	No	No	No
Male	Alive	Malaysian	Married	Malay	Malay	Others	Others	48	10.3375	8.625	<= 14 days	NYHA 1	No	No	No	No	Yes	Yes	Non-Smoker	No	No	No	YES	60	>50%	166	81.7	29.65	Overweight 23-29.9	No	No	No	No	No	Yes	Yes	No	No	0		No	No	No	Yes	No	No	Yes	No	No
Male	Alive	Malaysian	Married	Indian	Others	Others	Indian	61	11.2882	10.4583	<= 14 days	NYHA 1	No	No	No	Yes	Yes	Yes	Non-Smoker	No	No	No	YES	56	>50%	163	79.8	30.04	Obese >30	No	Yes	Yes	No	No	Yes	Yes	No	No	0		No	No	No	No	No	No	Yes	Yes	No
Male	Alive	Malaysian	Married	Malay	Malay	Others	Others	60	14.2681	8.15972	<= 14 days	NYHA 1	No	No	No	Yes	Yes	No	Non-Smoker	No	No	No	YES	50	30-50%	160	76.5	29.88	Overweight 23-29.9	Yes	No	No	Yes	No	Yes	Yes	No	No	0		Yes	No	No	No	No	No	No	Yes	No
Female	Alive	Malaysian	Married	Indian	Others	Others	Indian	67	8.04653	6.21458	<= 14 days	NYHA 2	No	No	No	Yes	Yes	Yes	Non-Smoker	No	No	No	YES	62	>50%	165	45	16.53	Underweight <18.5	Yes	No	No	No	No	Yes	No	No	No	0		Yes	No	No	Yes	Yes	No	No	No	No
Female	Alive	Malaysian	Married	Malay	Malay	Others	Others	61	8.4375	6.43264	<= 14 days	NYHA 2	No	No	No	Yes	Yes	Yes	Non-Smoker	No	No	No	YES	40	30-50%	154.5	67.3	28.19	Overweight 23-29.9	Yes	No	No	Yes	No	Yes	Yes	No	No	0		Yes	No	No	Yes	No	No	No	Yes	No
Male	Alive	Malaysian	Married	Malay	Malay	Others	Others	68	9.24722	7.31111	<= 14 days	NYHA 1	No	No	No	No	No	Yes	Smoker	No	No	No	YES	40	30-50%	157	61.3	24.87	Overweight 23-29.9	No	No	No	Yes	No	Yes	Yes	No	No	0		Yes	No	No	No	No	No	No	No	No
Male	Alive	Malaysian	Married	Chinese	Others	Chinese	Others	61	10.2646	6.33681	<= 14 days	NYHA 1	No	No	No	Yes	Yes	No	Smoker	No	No	No	YES	35	30-50%	158	59	23.63	Overweight 23-29.9	Yes	No	No	Yes	No	Yes	Yes	No	No	0		Yes	No	No	No	No	No	No	No	No
Male	Alive	Malaysian	Married	Malay	Malay	Others	Others	55	10.2389	6.41111	<= 14 days	NYHA 1	No	No	No	Yes	Yes	Yes	Non-Smoker	No	No	No	YES	56	>50%	170	81.1	28.06	Overweight 23-29.9	Yes	No	No	No	No	Yes	Yes	No	No	0		Yes	No	Yes	Yes	No	No	No	No	No
Male	Alive	Malaysian	Married	Indian	Others	Others	Indian	52	15.1292	6.17014	<= 14 days	NYHA 1	No	No	No	Yes	No	No	Non-Smoker	No	No	No	YES	68	>50%	152	75	32.46	Obese >30	No	No	No	Yes	No	Yes	Yes	No	No	0		Yes	No	Yes	No	No	No	No	No	No
Male	Alive	Malaysian	Married	Indian	Others	Others	Indian	67	9.93333	7.19097	<= 14 days	NYHA 1	No	No	No	Yes	Yes	Yes	Smoker	No	No	No	YES	51	>50%	180	80.7	24.91	Overweight 23-29.9	No	Yes	No	No	No	Yes	No	No	Yes	1		Yes	No	Yes	Yes	No	No	Yes	Yes	No
Male	Alive	Malaysian	Married	Chinese	Others	Chinese	Others	67	6.88889	5.14514	<= 14 days	NYHA 1	No	No	No	Yes	Yes	Yes	Smoker	No	No	No	YES	61	>50%	159.6	64.2	25.2	Overweight 23-29.9	No	Yes	No	Yes	Yes	Yes	Yes	No	No	0		Yes	No	Yes	Yes	No	No	No	No	No
Male	Alive	Malaysian	Married	Malay	Malay	Others	Others	63	22.5785	15.3889	> 14 days	NYHA 2	No	No	No	Yes	Yes	Yes	Smoker	No	No	No	YES	28	<30%	164	83	30.86	Obese >30	Yes	Yes	No	Yes	No	Yes	No	No	No	0		Yes	No	No	No	No	No	No	No	No
Male	Alive	Malaysian	Married	Indian	Others	Others	Indian	68	27.725	11.1458	<= 14 days	NYHA 3	No	No	No	No	No	No	Non-Smoker	No	No	No	YES			165	63	23.14	Overweight 23-29.9	No	Yes	No	No	No	Yes	No	No	No	0		Yes	No	Yes	No	No	No	No	No	No
Male	Alive	Others	Married	Chinese	Others	Chinese	Others	56	16.8632	9.16181	<= 14 days	NYHA 2	No	No	No	Yes	Yes	No	Non-Smoker	No	No	No	YES	40	30-50%	165	65	23.88	Overweight 23-29.9	No	No	No	Yes	No	Yes	Yes	Yes	No	1		Yes	No	No	Yes	No	No	Yes	No	No
Male	Alive	Malaysian	Married	Malay	Malay	Others	Others	52	20.1826	8.16319	<= 14 days		No	No	No	Yes	No	No	Non-Smoker	No	No	No	YES	38	30-50%	177	110	35.11	Obese >30	Yes	No	No	Yes	No	Yes	Yes	No	No	0		Yes	No	No	No	No	No	No	No	Yes
Male	Alive	Malaysian	Married	Malay	Malay	Others	Others	59	11.3535	8.28819	<= 14 days	NYHA 2	No	No	No	No	No	No	Smoker	No	No	No	YES	35	30-50%	159	56.8	22.47	Normal 18.5-22.9	Yes	No	No	No	No	Yes	No	No	No	0		Yes	No	No	No	No	No	No	No	Yes
Male	Alive	Malaysian	Married	Malay	Malay	Others	Others	47	12.4736	8.51944	<= 14 days	NYHA 3	No	No	No	Yes	Yes	No	Non-Smoker	No	No	No	YES	30	30-50%	174	75	24.77	Overweight 23-29.9	No	No	No	Yes	Yes	Yes	Yes	No	No	0		Yes	No	No	No	No	No	No	Yes	No
Male	Alive	Malaysian	Married	Malay	Malay	Others	Others	49	13.1	11.4069	<= 14 days	NYHA 1	No	No	No	Yes	Yes	Yes	Non-Smoker	No	No	No	YES	60	>50%	173	99.9	33.38	Obese >30	No	Yes	No	Yes	No	No	No	No	No	0		Yes	No	No	No	No	No	No	Yes	No
Male	Alive	Malaysian	Married	Chinese	Others	Chinese	Others	59	23.1986	11.2868	<= 14 days	NYHA 1	No	No	No	No	Yes	No	Non-Smoker	Yes	No	No	YES	27	<30%	161	63	24.3	Overweight 23-29.9	No	No	No	Yes	No	No	No	Yes	No	1		Yes	No	No	No	No	No	No	No	Yes
Male	Alive	Malaysian	Married	Indian	Others	Others	Indian	53	10.0444	6.16667	<= 14 days	NYHA 1	No	No	No	Yes	No	Yes	Smoker	No	No	No	YES	55	>50%	164.1	85.7	31.82	Obese >30	No	No	No	Yes	No	Yes	No	No	No	0		Yes	No	No	No	No	No	No	No	No
Male	Alive	Malaysian	Married	Malay	Malay	Others	Others	50	17.5514	15.5049	> 14 days	NYHA 1	No	No	No	No	Yes	No	Smoker	No	No	No	YES	30	30-50%	172.5	82.4	27.69	Overweight 23-29.9	Yes	No	No	Yes	No	No	No	No	No	0		No	No	No	No	No	No	No	Yes	No
Male	Alive	Malaysian	Married	Malay	Malay	Others	Others	58	17.0257	14.3326	> 14 days	NYHA 2	No	No	No	Yes	Yes	Yes	Non-Smoker	No	No	No	YES	38	30-50%	159	60.7	24.01	Overweight 23-29.9	No	No	No	No	No	Yes	Yes	No	No	0		Yes	No	No	No	No	No	No	No	No
Male	Alive	Malaysian	Married	Malay	Malay	Others	Others	58	10.2736	7.25139	<= 14 days	NYHA 1	No	No	No	No	Yes	Yes	Smoker	No	No	No	YES	56	>50%	170.4	66.1	22.76	Normal 18.5-22.9	Yes	No	No	Yes	No	Yes	No	No	No	0		Yes	No	No	Yes	Yes	No	No	No	No
Male	Alive	Malaysian	Married	Malay	Malay	Others	Others	73	9.01597	6.10764	<= 14 days	NYHA 2	No	No	No	Yes	Yes	Yes	Smoker	No	No	No	YES	30	30-50%	162	75.9	28.92	Overweight 23-29.9	Yes	No	No	Yes	No	No	No	No	No	0		Yes	No	No	Yes	Yes	No	No	No	No
Male	Alive	Malaysian	Married	Malay	Malay	Others	Others	55	14.0903	8.99861	<= 14 days	NYHA 2	No	No	No	No	No	Yes	Smoker	No	No	No	YES	28	<30%	164	81.8	30.41	Obese >30	No	No	No	No	No	Yes	No	No	No	0		Yes	No	No	No	No	No	No	No	No
Male	Alive	Malaysian	Married	Indian	Others	Others	Indian	41	12.1174	8.15972	<= 14 days	NYHA 1	No	No	No	Yes	Yes	No	Smoker	No	No	No	YES	60	>50%	162	58	22.1	Normal 18.5-22.9	Yes	No	No	No	No	No	No	No	No	0		Yes	No	No	Yes	No	No	No	Yes	No
Female	Alive	Malaysian	Unknown	Malay	Malay	Others	Others	66	14.1194	7.21806	<= 14 days	NYHA 2	No	No	No	Yes	Yes	Yes	Non-Smoker	No	No	No	YES	52	>50%	154	74.6	31.46	Obese >30	Yes	No	No	Yes	No	No	No	No	No	0		Yes	No	No	Yes	No	No	No	No	No
Male	Alive	Malaysian	Married	Indian	Others	Others	Indian	51	15.7701	10.3125	<= 14 days	NYHA 1	No	No	No	Yes	Yes	No	Non-Smoker	No	No	No	YES	30	30-50%	165	70	25.71	Overweight 23-29.9	Yes	No	No	Yes	No	Yes	Yes	Yes	No	1		No	No	No	No	No	No	No	Yes	No
Male	Alive	Malaysian	Married	Chinese	Others	Chinese	Others	57	9.19931	7.26111	<= 14 days	NYHA 1	No	No	No	Yes	Yes	Yes	Non-Smoker	No	No	No	YES	62	>50%	163	74	27.85	Overweight 23-29.9	Yes	No	Yes	Yes	No	Yes	No	No	No	0		Yes	No	No	No	No	No	No	Yes	No
Male	Alive	Malaysian	Married	Malay	Malay	Others	Others	48	8.28819	6.54097	<= 14 days	NYHA 1	No	No	No	No	Yes	Yes	Smoker	No	No	No	YES	38	30-50%	169	77.9	27.27	Overweight 23-29.9	No	No	No	Yes	No	No	Yes	No	No	0		Yes	Yes	No	Yes	No	No	No	Yes	No
Male	Alive	Malaysian	Married	Indian	Others	Others	Indian	51	9.01042	7.25347	<= 14 days	NYHA 1	No	No	No	No	No	No	Smoker	Yes	No	No	YES	49	30-50%	171	88	30.09	Obese >30	No	No	No	Yes	No	No	No	No	No	0		Yes	No	No	No	No	No	No	No	No
Male	Alive	Malaysian	Single	Indian	Others	Others	Indian	55	23.5299	18.25	> 14 days		No	No	No	Yes	No	No	Non-Smoker	No	No	No	YES	42	30-50%	167	73	26.18	Overweight 23-29.9	No	No	No	No	No	No	No	No	No	0		No	No	No	No	No	No	No	No	No
Female	Alive	Malaysian	Widow	Indian	Others	Others	Indian	61	10.2181	6.28958	<= 14 days	NYHA 1	No	No	No	Yes	Yes	Yes	Non-Smoker	No	No	No	YES	36	30-50%	156	72.2	29.67	Overweight 23-29.9	No	No	No	No	No	Yes	Yes	No	No	0		Yes	No	No	Yes	No	No	No	Yes	No
Male	Alive	Malaysian	Married	Malay	Malay	Others	Others	53	8.09306	6.39375	<= 14 days	NYHA 2	No	No	No	Yes	No	Yes	Smoker	No	No	No	YES	54	>50%	165	67.1	24.65	Overweight 23-29.9	Yes	No	No	Yes	No	Yes	Yes	No	No	0		Yes	No	No	No	No	No	No	No	No
Male	Alive	Malaysian	Married	Malay	Malay	Others	Others	61	14.4583	10.3396	<= 14 days	NYHA 1	No	No	No	Yes	Yes	Yes	Non-Smoker	No	No	No	YES	61	>50%	162.5	68.5	25.94	Overweight 23-29.9	Yes	No	No	Yes	No	Yes	No	No	No	0		Yes	No	No	Yes	No	No	No	No	No
Male	Alive	Malaysian	Married	Indian	Others	Others	Indian	83	9.33333	7.44653	<= 14 days	NYHA 1	No	No	No	No	No	No	Non-Smoker	No	No	No	YES	40	30-50%	158	68	27.24	Overweight 23-29.9	Yes	No	No	Yes	No	No	No	No	No	0		Yes	No	No	No	No	No	No	No	No
Male	Alive	Malaysian	Married	Malay	Malay	Others	Others	68	8.10139	5.98611	<= 14 days	NYHA 1	No	No	No	Yes	Yes	Yes	Smoker	No	No	No	YES	44	30-50%	172	56.8	19.2	Normal 18.5-22.9	No	No	No	Yes	No	Yes	Yes	No	No	0		Yes	No	No	No	No	No	No	No	No
Male	Alive	Malaysian	Married	Malay	Malay	Others	Others	56	8.02292	5.26736	<= 14 days	NYHA 1	No	No	No	No	No	No	Non-Smoker	No	No	No	YES	44	30-50%	167	80.8	28.97	Overweight 23-29.9	Yes	No	No	Yes	No	Yes	No	No	No	0		Yes	No	No	No	No	No	No	No	No
Male	Alive	Malaysian	Married	Malay	Malay	Others	Others	66	12.3125	9.23264	<= 14 days	NYHA 2	No	No	No	No	No	No	Non-Smoker	No	No	No	YES	56	>50%	162	71.6	27.28	Overweight 23-29.9	No	No	Yes	Yes	No	Yes	Yes	No	No	0		Yes	No	No	No	No	No	No	Yes	No
Male	Alive	Malaysian	Married	Malay	Malay	Others	Others	38	14.1049	8.43403	<= 14 days	NYHA 1	No	No	No	No	Yes	Yes	Smoker	No	No	No	YES			166	71.5	25.95	Overweight 23-29.9	Yes	No	No	Yes	No	No	No	No	No	0		Yes	No	No	Yes	No	No	No	No	No
Male	Alive	Malaysian	Married	Malay	Malay	Others	Others	61	9.25694	6.32847	<= 14 days	NYHA 3	No	No	No	Yes	No	Yes	Non-Smoker	No	No	No	YES	48	30-50%	171	62.2	21.27	Normal 18.5-22.9	Yes	No	No	Yes	No	Yes	No	No	No	0		No	No	No	No	No	No	No	No	No
Male	Alive	Malaysian	Married	Malay	Malay	Others	Others	56	9.34861	7.60903	<= 14 days	NYHA 2	No	No	No	Yes	Yes	Yes	Smoker	No	No	No	YES	30	30-50%	169	76	26.61	Overweight 23-29.9	Yes	No	No	No	No	Yes	No	No	No	0		Yes	No	No	Yes	Yes	No	No	No	No
Male	Alive	Malaysian	Married	Indian	Others	Others	Indian	55	16.0715	8.16667	<= 14 days	NYHA 1	No	No	No	Yes	Yes	No	Non-Smoker	No	No	No	YES	41	30-50%	174.5	69	22.66	Normal 18.5-22.9	Yes	No	No	Yes	No	Yes	Yes	No	No	0		No	No	No	Yes	No	No	Yes	No	No
Male	Alive	Malaysian	Married	Malay	Malay	Others	Others	59	9.55764	6.64444	<= 14 days	NYHA 2	No	No	No	No	No	No	Smoker	No	No	No	YES	53	>50%	170	60.7	21	Normal 18.5-22.9	No	No	No	No	No	Yes	Yes	Yes	No	1		Yes	No	No	No	No	No	No	No	No
Male	Alive	Malaysian	Married	Malay	Malay	Others	Others	52	8.01389	6.17361	<= 14 days	NYHA 1	No	No	No	Yes	Yes	Yes	Smoker	No	No	No	YES	50	30-50%	160.3	58.6	22.81	Normal 18.5-22.9	Yes	No	No	Yes	No	Yes	Yes	No	No	0		Yes	No	No	No	No	No	No	No	No
Male	Alive	Malaysian	Married	Malay	Malay	Others	Others	61	8.09236	5.25347	<= 14 days	NYHA 2	No	No	No	Yes	No	Yes	Smoker	No	No	No	YES	67	>50%	164	69.5	25.84	Overweight 23-29.9	No	No	No	No	No	No	No	No	No	0		No	No	No	No	No	No	No	No	No
Male	Alive	Malaysian	Unknown	Malay	Malay	Others	Others	64	13.1819	11.3451	<= 14 days	NYHA 1	No	No	No	No	No	Yes	Smoker	No	No	No	YES	48	30-50%	167.5	64.5	22.99		Yes	No	No	Yes	No	No	No	No	No	0		Yes	No	No	No	No	No	No	No	No
Male	Alive	Malaysian	Married	Malay	Malay	Others	Others	63	7.07986	5.1625	<= 14 days	NYHA 2	No	No	No	No	No	No	Non-Smoker	No	No	No	YES	53	>50%	166	79	28.67	Overweight 23-29.9	Yes	No	No	Yes	No	Yes	No	No	No	0		Yes	No	No	No	No	No	No	No	No
Male	Alive	Malaysian	Married	Malay	Malay	Others	Others	40	7.20903	5.44931	<= 14 days	NYHA 1	No	No	No	No	No	No	Smoker	No	No	No	YES	42	30-50%	170	67.5	23.36	Overweight 23-29.9	No	No	No	Yes	No	Yes	Yes	No	No	0		Yes	No	No	No	No	No	No	No	No
Female	Alive	Malaysian	Married	Malay	Malay	Others	Others	54	15.1611	6.19514	<= 14 days	NYHA 2	No	No	No	Yes	Yes	Yes	Non-Smoker	No	No	No	YES	61	>50%	155	94.5	39.33	Obese >30	Yes	No	No	Yes	No	Yes	Yes	No	No	0		Yes	No	No	Yes	No	No	No	Yes	No
Male	Alive	Malaysian	Married	Malay	Malay	Others	Others	59	9.10903	7.35625	<= 14 days	NYHA 3	No	No	No	Yes	Yes	No	Non-Smoker	No	No	No	YES	44	30-50%	164	83.9	31.19	Obese >30	Yes	No	No	Yes	No	No	No	No	No	0		Yes	No	No	Yes	No	No	No	Yes	No
Male	Alive	Malaysian	Married	Indian	Others	Others	Indian	61	14.1153	6.28958	<= 14 days		No	No	No	Yes	No	No	Non-Smoker	No	No	No	YES			0				No	No	Yes	No	No	Yes	Yes	No	No	0		Yes	No	No	No	No	No	No	No	No
Male	Alive	Malaysian	Married	Malay	Malay	Others	Others	53	13.3125	8.10417	<= 14 days	NYHA 1	No	No	No	Yes	Yes	No	Smoker	No	No	No	YES	30	30-50%	171.5	77.8	26.45	Overweight 23-29.9	Yes	No	No	No	No	Yes	Yes	No	No	0		Yes	No	No	Yes	No	No	No	No	No
Male	Alive	Malaysian	Married	Malay	Malay	Others	Others	57	8.66667	5.76736	<= 14 days	NYHA 3	No	No	No	Yes	No	No	Smoker	No	No	No	YES	57	>50%	157	56.7	23	Overweight 23-29.9	No	No	No	No	No	Yes	No	No	No	0		Yes	No	No	No	No	No	No	No	No
Male	Alive	Malaysian	Married	Malay	Malay	Others	Others	59	7.09028	5.22917	<= 14 days	NYHA 3	No	No	No	Yes	No	Yes	Smoker	No	No	No	YES	38	30-50%	171	79.3	27.12	Overweight 23-29.9	Yes	No	No	Yes	No	No	No	No	No	0		Yes	No	No	No	No	No	No	No	No
Male	Alive	Malaysian	Married	Malay	Malay	Others	Others	53	15.95	8.34028	<= 14 days	NYHA 2	No	No	No	Yes	Yes	No	Smoker	No	No	No	YES	30	30-50%	159	61.2	24.21	Overweight 23-29.9	Yes	No	No	No	No	Yes	Yes	Yes	No	1		No	No	No	No	No	No	No	No	No
Male	Alive	Malaysian	Married	Indian	Others	Others	Indian	55	20.0354	5.33333	<= 14 days	NYHA 1	No	No	No	Yes	No	No	Non-Smoker	Yes	No	No	YES	55	>50%	164	68.9	25.62	Overweight 23-29.9	No	No	No	Yes	No	Yes	Yes	No	No	0		Yes	No	No	No	No	No	No	No	No
Male	Alive	Malaysian	Married	Malay	Malay	Others	Others	61	12.1681	9.32986	<= 14 days	NYHA 1	No	No	No	No	No	Yes	Smoker	No	No	No	YES	45	30-50%	160	74.4	29.06	Overweight 23-29.9	Yes	No	No	Yes	No	Yes	Yes	No	No	0		Yes	No	No	No	No	No	No	No	No
Male	Alive	Malaysian	Married	Chinese	Others	Chinese	Others	38	8.09097	6.44097	<= 14 days	NYHA 1	No	No	No	No	No	Yes	Smoker	No	No	No	YES	33	30-50%	175	79.1	25.83	Overweight 23-29.9	No	No	Yes	Yes	No	Yes	No	No	No	0		Yes	Yes	No	No	No	No	No	No	No
Male	Alive	Malaysian	Married	Malay	Malay	Others	Others	46	9.20903	6.19444	<= 14 days	NYHA 1	No	No	No	Yes	Yes	Yes	Smoker	No	No	No	YES	45	30-50%	164	69	25.65	Overweight 23-29.9	Yes	No	No	No	No	Yes	Yes	No	No	0		Yes	No	No	Yes	No	No	No	No	No
Male	Alive	Malaysian	Married	Malay	Malay	Others	Others	59	8.11944	6.21319	<= 14 days	NYHA 1	No	No	No	Yes	Yes	Yes	Smoker	No	No	No	YES	35	30-50%	164	70.8	26.32	Overweight 23-29.9	No	No	No	No	No	Yes	Yes	No	No	0		Yes	No	No	Yes	No	No	No	No	No
Male	Alive	Malaysian	Married	Malay	Malay	Others	Others	61	9.05903	7.30556	<= 14 days	NYHA 2	No	No	No	No	Yes	No	Smoker	No	No	No	YES	29	<30%	170	72.5	25.09	Overweight 23-29.9	Yes	No	No	Yes	No	Yes	Yes	No	No	0		Yes	Yes	No	No	No	No	No	Yes	No
Male	Alive	Malaysian	Married	Indian	Others	Others	Indian	69	16.1306	14.1229	> 14 days	NYHA 1	No	No	No	Yes	Yes	Yes	Non-Smoker	No	No	No	YES	66	>50%	157.5	75.3	30.36	Obese >30	No	No	Yes	Yes	No	No	No	No	No	0		Yes	No	No	No	Yes	No	Yes	Yes	No
Male	Alive	Malaysian	Married	Malay	Malay	Others	Others	62	10.9972	8.07917	<= 14 days	NYHA 2	No	No	No	Yes	No	Yes	Non-Smoker	No	No	No	YES	65	>50%	171.6	61.4	20.85	Normal 18.5-22.9	Yes	No	No	Yes	No	Yes	No	No	No	0		Yes	No	No	No	No	No	No	No	No
Male	Alive	Malaysian	Married	Malay	Malay	Others	Others	50	10.1556	6.03889	<= 14 days	NYHA 2	No	No	No	Yes	No	Yes	Smoker	No	No	No	YES	52	>50%	160	56.9	22.23	Normal 18.5-22.9	Yes	No	Yes	Yes	Yes	Yes	Yes	No	No	0		Yes	No	No	No	No	No	No	No	No
Male	Alive	Malaysian	Married	Malay	Malay	Others	Others	63	16.359	5.40625	<= 14 days	NYHA 1	No	No	No	Yes	No	No	Non-Smoker	No	No	No	YES	45	30-50%	170	70	24.22	Overweight 23-29.9	No	No	No	Yes	No	Yes	No	No	Yes	1		Yes	No	No	No	No	No	No	No	No
Male	Alive	Malaysian	Married	Malay	Malay	Others	Others	57	16.1132	8.08542	<= 14 days	NYHA 1	No	No	No	Yes	No	Yes	Non-Smoker	No	No	No	YES	57	>50%	163	59.2	22.28	Normal 18.5-22.9	Yes	No	No	Yes	No	Yes	No	Yes	Yes	1		No	No	No	No	No	No	No	No	No
Male	Alive	Malaysian	Married	Indian	Others	Others	Indian	49	14.8847	7.02778	<= 14 days		No	No	No	Yes	Yes	No	Non-Smoker	No	No	No	YES	55	>50%	162.5	70.3	26.62	Overweight 23-29.9	No	No	No	Yes	No	Yes	Yes	Yes	No	1		No	No	No	No	No	No	No	Yes	No
Male	Alive	Malaysian	Married	Chinese	Others	Chinese	Others	51	8.07847	6.25	<= 14 days	NYHA 1	No	No	No	No	Yes	No	Non-Smoker	No	No	No	YES	51	>50%	174	85.7	28.31	Overweight 23-29.9	No	Yes	No	No	No	Yes	No	No	No	0		Yes	No	No	Yes	No	No	No	Yes	No
Male	Alive	Malaysian	Married	Malay	Malay	Others	Others	59	7.11667	5.15208	<= 14 days	NYHA 1	No	No	No	No	No	Yes	Smoker	No	No	No	YES	32	30-50%	165	88.9	32.65	Obese >30	Yes	No	No	Yes	No	Yes	Yes	No	No	0		Yes	No	No	No	No	No	No	No	No
Male	Alive	Malaysian	Married	Malay	Malay	Others	Others	59	14.0181	10.0972	<= 14 days		No	No	No	Yes	Yes	Yes	Non-Smoker	No	No	No	YES	60	>50%	176	106	34.22	Obese >30	No	Yes	No	Yes	No	Yes	No	No	No	0		Yes	No	No	Yes	No	No	No	No	No
Female	Alive	Malaysian	Widow	Malay	Malay	Others	Others	69	13.1493	6.05694	<= 14 days	NYHA 2	No	No	No	Yes	Yes	No	Non-Smoker	No	No	No	YES	60	>50%	149	67.6	30.45	Obese >30	Yes	No	Yes	No	Yes	Yes	No	Yes	No	1		Yes	No	No	Yes	No	No	No	Yes	No
Male	Alive	Malaysian	Married	Malay	Malay	Others	Others	69	14.4882	12.4792	<= 14 days	NYHA 2	No	No	No	Yes	Yes	Yes	Smoker	No	No	No	YES	50	30-50%	169	62.7	21.95	Normal 18.5-22.9	No	No	No	Yes	No	Yes	Yes	No	No	0		Yes	No	No	Yes	No	No	No	No	No
Female	Alive	Malaysian	Married	Chinese	Others	Chinese	Others	59	17.1708	8.06597	<= 14 days	NYHA 3	No	No	No	No	No	Yes	Non-Smoker	No	No	No	YES	54	>50%	150	61.3	27.24	Overweight 23-29.9	No	Yes	Yes	Yes	No	Yes	No	No	No	0		Yes	No	No	No	Yes	No	No	Yes	No
Female	Alive	Malaysian	Married	Chinese	Others	Chinese	Others	61	8.16736	6.4	<= 14 days	NYHA 2	No	No	No	Yes	No	Yes	Non-Smoker	No	No	No	YES	65	>50%	154	69.1	29.14	Overweight 23-29.9	No	Yes	Yes	No	No	Yes	No	No	No	0		Yes	No	No	No	No	No	No	No	No
Male	Alive	Malaysian	Married	Indian	Others	Others	Indian	52	13.7028	6.42986	<= 14 days	NYHA 1	No	No	No	Yes	No	Yes	Non-Smoker	No	No	No	YES	45	30-50%	171	103	35.22	Obese >30	Yes	No	No	Yes	No	No	No	Yes	No	1		Yes	No	No	No	No	No	No	No	No
Female	Alive	Malaysian	Married	Malay	Malay	Others	Others	74	14.0625	5.17361	<= 14 days	NYHA 1	No	No	No	Yes	Yes	No	Non-Smoker	No	No	No	YES	61	>50%	144.6	61.4	29.37	Overweight 23-29.9	No	No	Yes	Yes	No	No	No	Yes	No	1		Yes	No	No	Yes	No	No	No	No	No
Male	Alive	Malaysian	Married	Malay	Malay	Others	Others	71	6.97153	6.28819	<= 14 days	NYHA 2	No	No	No	Yes	Yes	Yes	Smoker	No	No	No	YES	65	>50%	159	76.6	30.3	Obese >30	No	No	No	Yes	No	Yes	Yes	No	No	0		Yes	No	No	No	No	No	No	Yes	No
Male	Alive	Malaysian	Married	Malay	Malay	Others	Others	60	8.23611	6.13889	<= 14 days	NYHA 2	No	No	No	Yes	Yes	Yes	Smoker	No	No	No	YES	29	<30%	156	68.5	28.15	Overweight 23-29.9	Yes	No	No	No	No	No	No	No	No	0		Yes	No	No	Yes	No	No	No	Yes	No
Male	Alive	Malaysian	Married	Malay	Malay	Others	Others	49	12.3771	7.61736	<= 14 days	NYHA 2	No	No	No	Yes	Yes	Yes	Smoker	No	No	No	YES	60	>50%	167	82.2	29.47	Overweight 23-29.9	Yes	No	No	Yes	No	Yes	No	No	No	0		Yes	No	No	Yes	No	No	No	No	Yes
Male	Alive	Malaysian	Married	Indian	Others	Others	Indian	65	10.1375	7.23125	<= 14 days	NYHA 2	No	No	No	No	No	Yes	Smoker	No	No	No	YES	30	30-50%	170	66.1	22.87	Normal 18.5-22.9	No	No	No	No	No	No	No	No	No	0		Yes	No	No	No	No	No	No	No	No
Male	Alive	Malaysian	Married	Indian	Others	Others	Indian	53	10.3	8.36458	<= 14 days	NYHA 1	No	No	No	Yes	Yes	Yes	Smoker	No	No	No	YES	50	30-50%	171	91.6	31.33	Obese >30	No	No	Yes	No	No	Yes	No	No	No	0		No	No	No	Yes	No	No	No	Yes	No
Male	Alive	Malaysian	Married	Indian	Others	Others	Indian	55	9.96528	8.19097	<= 14 days	NYHA 1	No	No	No	No	No	Yes	Smoker	No	No	No	YES	45	30-50%	174	75.9	25.07	Overweight 23-29.9	No	No	No	Yes	No	Yes	Yes	No	No	0		Yes	No	No	No	No	No	No	No	No
Male	Alive	Malaysian	Married	Indian	Others	Others	Indian	68	9.37014	7.30208	<= 14 days	NYHA 1	No	No	No	Yes	Yes	Yes	Smoker	Yes	No	No	YES	60	>50%	170	72.1	24.95	Overweight 23-29.9	No	Yes	No	Yes	No	Yes	No	No	No	0		Yes	No	No	Yes	Yes	No	No	No	No
Female	Alive	Malaysian	Married	Malay	Malay	Others	Others	66	10.5111	8.71875	<= 14 days	NYHA 2	No	No	No	Yes	Yes	Yes	Non-Smoker	No	No	No	YES	58	>50%	144	63.3	30.53	Obese >30	No	Yes	Yes	No	No	Yes	No	No	No	0		Yes	No	No	No	No	No	No	Yes	No
Male	Alive	Malaysian	Married	Malay	Malay	Others	Others	72	13.0646	9.22431	<= 14 days	NYHA 2	No	No	No	Yes	No	Yes	Non-Smoker	No	No	No	YES	36	30-50%	167.7	56.7	20.16	Normal 18.5-22.9	Yes	No	No	Yes	No	Yes	No	No	No	0		Yes	No	No	No	No	No	No	No	No
Male	Alive	Malaysian		Chinese	Others	Chinese	Others	66	9.02708	7.2625	<= 14 days	NYHA 1	No	No	No	Yes	No	Yes	Non-Smoker	No	No	No	YES	64	>50%	173.5	67.1	22.29	Normal 18.5-22.9	Yes	No	Yes	No	Yes	Yes	Yes	No	No	0		No	No	No	No	No	No	No	No	No
Male	Alive	Malaysian	Single	Chinese	Others	Chinese	Others	41	10.066	7.34375	<= 14 days	NYHA 2	No	No	No	Yes	Yes	Yes	Smoker	No	No	No	YES	34	30-50%	176	79	25.5	Overweight 23-29.9	Yes	No	No	No	No	Yes	Yes	No	No	0		Yes	No	No	No	No	No	No	Yes	No
Male	Alive	Malaysian	Married	Malay	Malay	Others	Others	63	9.07014	6.25347	<= 14 days	NYHA 1	No	No	No	Yes	Yes	Yes	Non-Smoker	No	No	No	YES	60	>50%	163	76	28.6	Overweight 23-29.9	No	No	No	No	No	Yes	Yes	No	No	0		Yes	No	No	Yes	No	No	No	No	No
Female	Alive	Malaysian	Widow	Indian	Others	Others	Indian	77	13.1021	8.20833	<= 14 days	NYHA 1	No	No	No	Yes	Yes	No	Non-Smoker	No	No	No	YES	56	>50%	151	51.7	22.67	Normal 18.5-22.9	No	No	No	Yes	No	No	No	Yes	No	1		Yes	No	No	Yes	Yes	No	No	Yes	No
Male	Alive	Malaysian	Married	Indian	Others	Others	Indian	76	19.066	7.02014	<= 14 days	NYHA 1	No	No	No	Yes	No	No	Smoker	Yes	No	No	YES	48	30-50%	163.5	77.5	28.99	Overweight 23-29.9	Yes	No	Yes	No	No	Yes	No	No	No	0		Yes	No	No	No	No	No	No	No	No
Female	Alive	Malaysian	Married	Malay	Malay	Others	Others	54	8.15417	6.28681	<= 14 days	NYHA 2	No	No	No	Yes	Yes	Yes	Non-Smoker	No	No	No	YES	51	>50%	159.5	64	25.16	Overweight 23-29.9	Yes	No	No	Yes	No	Yes	Yes	No	No	0		Yes	No	No	Yes	Yes	No	No	No	No
Male	Alive	Malaysian	Married	Malay	Malay	Others	Others	57	9.32153	7.26389	<= 14 days	NYHA 2	No	No	No	Yes	Yes	Yes	Smoker	No	No	No	YES	40	30-50%	157	69.5	28.2	Overweight 23-29.9	Yes	No	Yes	Yes	No	Yes	Yes	No	No	0		Yes	No	No	Yes	No	No	No	No	No
Male	Alive	Malaysian	Married	Indian	Others	Others	Indian	53	12.2076	9.30903	<= 14 days	NYHA 1	No	No	No	No	No	Yes	Non-Smoker	No	No	No	YES	45	30-50%	171	74	25.31	Overweight 23-29.9	Yes	No	No	Yes	No	No	No	No	No	0		Yes	No	No	No	No	No	No	No	No
Male	Alive	Malaysian	Married	Malay	Malay	Others	Others	67	7.07292	5.12153	<= 14 days	NYHA 2	No	No	No	No	No	Yes	Smoker	No	No	No	YES	57	>50%	163	53.3	20.06	Normal 18.5-22.9	No	No	No	No	No	Yes	No	Yes	No	1		Yes	No	No	No	No	No	No	No	No
Male	Alive	Malaysian	Married	Indian	Others	Others	Indian	52	9.25139	6.21875	<= 14 days	NYHA 1	No	No	No	Yes	No	Yes	Smoker	No	No	No	YES	44	30-50%					Yes	No	No	Yes	No	No	No	No	No	0		No	No	No	No	No	No	No	No	No
Male	Alive	Malaysian	Married	Indian	Others	Others	Indian	58	7.14931	5.27292	<= 14 days	NYHA 1	No	No	No	Yes	No	No	Smoker	No	No	No	YES	64	>50%	165	57	20.94	Normal 18.5-22.9	Yes	Yes	No	No	No	Yes	Yes	No	No	0		Yes	No	No	Yes	No	No	No	No	No
Male	Alive	Malaysian	Married	Chinese	Others	Chinese	Others	55	7.20625	5.33125	<= 14 days	NYHA 2	No	No	No	No	No	Yes	Non-Smoker	No	No	No	YES	66	>50%	170	65.3	22.6	Normal 18.5-22.9	Yes	No	No	Yes	No	Yes	No	No	Yes	1		Yes	No	No	No	No	No	No	No	No
Male	Alive	Malaysian	Married	Chinese	Others	Chinese	Others	59	9.22778	6.49306	<= 14 days	NYHA 1	No	No	No	Yes	Yes	No	Smoker	No	No	No	YES	40	30-50%					Yes	No	No	Yes	No	Yes	Yes	No	No	0		Yes	No	No	Yes	No	No	No	No	No
Male	Alive	Malaysian	Married	Malay	Malay	Others	Others	75	13.1722	11.3438	<= 14 days	NYHA 1	No	No	No	No	No	Yes	Non-Smoker	No	No	No	YES	51	>50%	164	83.3	30.97	Obese >30	Yes	No	No	No	Yes	No	No	No	No	0		Yes	No	No	Yes	No	No	No	No	No
Male	Alive	Malaysian	Married	Indian	Others	Others	Indian	58	10.9688	7.13542	<= 14 days	NYHA 2	No	No	No	Yes	Yes	Yes	Non-Smoker	No	No	No	YES	70	>50%	160.5	67.3	26.13	Overweight 23-29.9	Yes	No	No	Yes	No	Yes	Yes	No	No	0		Yes	No	No	Yes	Yes	No	Yes	Yes	No
Male	Alive	Malaysian	Married	Malay	Malay	Others	Others	61	8.97986	7.06319	<= 14 days	NYHA 2	No	No	No	Yes	No	No	Smoker	No	No	No	YES	59	>50%	163	57.5	21.64	Normal 18.5-22.9	No	No	No	Yes	No	Yes	No	No	Yes	1		Yes	No	No	No	No	No	No	No	No
Male	Alive	Malaysian	Married	Others	Others	Others	Others	65	14.3965	12.3896	<= 14 days	NYHA 2	No	No	No	Yes	No	Yes	Non-Smoker	Yes	No	No	YES	35	30-50%	169	76	26.61	Overweight 23-29.9	Yes	No	Yes	Yes	No	Yes	Yes	No	No	0		Yes	No	No	No	No	No	No	No	No
Male	Alive	Malaysian	Married	Indian	Others	Others	Indian	67	10.1292	6.1625	<= 14 days	NYHA 2	No	No	No	Yes	Yes	No	Non-Smoker	No	No	No	YES	60	>50%	161.6	61.9	23.7	Overweight 23-29.9	No	No	No	No	No	Yes	Yes	No	No	0		Yes	No	No	Yes	Yes	No	No	No	No
Male	Alive	Malaysian	Married	Indian	Others	Others	Indian	52	7.92361	6.32639	<= 14 days	NYHA 1	No	No	No	No	No	Yes	Smoker	No	No	No	NO	65	>50%	168	77.5	27.46	Overweight 23-29.9	No	Yes	Yes	No	Yes	No	Yes	No	No	0		Yes	No	No	No	No	No	No	No	No
Male	Alive	Malaysian	Married	Indian	Others	Others	Indian	56	9.21597	7.16806	<= 14 days	NYHA 1	No	No	No	Yes	Yes	Yes	Smoker	Yes	No	No	YES	30	30-50%	164	72	26.77	Overweight 23-29.9	No	No	No	No	No	Yes	Yes	No	No	0		Yes	No	Yes	Yes	No	No	Yes	Yes	No
Male	Alive	Malaysian	Married	Chinese	Others	Chinese	Others	72	13.0271	6.29167	<= 14 days	NYHA 2	No	No	No	No	No	No	Smoker	No	No	No	YES	35	30-50%	165	60	22.04	Normal 18.5-22.9	No	No	No	No	No	Yes	No	Yes	No	1		Yes	No	No	No	No	No	No	No	No
Male	Alive	Malaysian	Married	Chinese	Others	Chinese	Others	60	8.26042	6.37917	<= 14 days	NYHA 1	No	No	No	No	Yes	No	Non-Smoker	No	No	No	YES	71	>50%	157	55.8	22.64	Normal 18.5-22.9	No	No	No	No	No	Yes	Yes	No	No	0		Yes	Yes	No	Yes	No	Yes	Yes	No	No
Male	Alive	Malaysian	Married	Chinese	Others	Chinese	Others	65	10.0847	7.28472	<= 14 days	NYHA 1	No	No	No	Yes	Yes	Yes	Non-Smoker	No	No	No	YES	41	30-50%	169	59.2	20.73	Normal 18.5-22.9	Yes	No	No	No	No	Yes	Yes	No	No	0		Yes	No	No	No	No	No	No	No	No
Female	Alive	Malaysian	Married	Others	Others	Others	Others	77	9.41597	7.69653	<= 14 days	NYHA 1	No	No	No	Yes	No	Yes	Non-Smoker	No	No	No	YES	71	>50%	151	58	25.44	Overweight 23-29.9	No	No	Yes	No	No	No	No	No	No	0		Yes	No	No	No	No	No	No	No	No
Male	Alive	Others	Married	Others	Others	Others	Others	62	8.99236	7.17361	<= 14 days	NYHA 2	No	No	No	No	Yes	Yes	Non-Smoker	No	No	No	YES	58	>50%	167	57	20.44	Normal 18.5-22.9	No	No	No	Yes	No	Yes	No	No	No	0		Yes	No	No	No	No	No	No	No	No
Female	Alive	Others	Unknown	Others	Others	Others	Others	70	8.88611	6.87569	<= 14 days	NYHA 1	No	No	No	No	No	Yes	Non-Smoker	No	No	No	YES	50	30-50%	152.5	61.5	26.44	Overweight 23-29.9	No	No	No	Yes	No	Yes	No	No	No	0		Yes	No	No	No	No	No	No	No	No
Male	Alive	Malaysian	Unknown	Indian	Others	Others	Indian	51	13.4174	7.41319	<= 14 days	NYHA 2	No	No	No	Yes	No	Yes	Smoker	No	No	No	YES	39	30-50%	153	55.9	23.88	Overweight 23-29.9	No	No	No	Yes	No	Yes	Yes	No	No	0		Yes	No	No	No	No	No	No	No	No
Male	Alive	Malaysian	Married	Indian	Others	Others	Indian	53	8.35069	5.45833	<= 14 days	NYHA 2	No	No	No	Yes	Yes	No	Non-Smoker	No	No	No	YES	63	>50%	163	55.2	20.78	Normal 18.5-22.9	Yes	No	No	No	No	Yes	Yes	No	No	0		Yes	No	No	Yes	No	No	No	No	No
Male	Alive	Malaysian	Married	Indian	Others	Others	Indian	63	6.21736	5.23611	<= 14 days	NYHA 2	No	No	No	No	No	Yes	Non-Smoker	No	No	No	YES	60	>50%	166	71	25.77	Overweight 23-29.9	No	No	No	Yes	No	Yes	No	No	No	0		Yes	No	No	No	No	No	No	No	No
Male	Alive	Malaysian	Married	Indian	Others	Others	Indian	71	14.5563	10.3819	<= 14 days	NYHA 1	No	No	No	Yes	Yes	Yes	Non-Smoker	No	No	No	YES	55	>50%	183	71.1	21.23	Normal 18.5-22.9	No	Yes	No	Yes	No	No	No	No	No	0		Yes	No	No	Yes	No	No	No	No	No
Male	Alive	Malaysian	Married	Indian	Others	Others	Indian	59	10.9986	7.31389	<= 14 days	NYHA 1	No	No	No	Yes	Yes	Yes	Non-Smoker	Yes	No	No	YES	47	30-50%	170.5	67.9	23.36	Overweight 23-29.9	Yes	No	No	No	No	Yes	Yes	No	No	0		Yes	No	No	Yes	Yes	No	Yes	No	No
Male	Alive	Malaysian	Married	Indian	Others	Others	Indian	66	9.90556	7.92708	<= 14 days	NYHA 1	No	No	No	Yes	Yes	No	Non-Smoker	Yes	No	No	YES	60	>50%	172	72	24.34	Overweight 23-29.9	Yes	No	No	No	No	Yes	No	No	No	0		Yes	No	No	Yes	No	No	No	No	No
Male	Alive	Malaysian	Married	Indian	Others	Others	Indian	57	8.85486	7.17014	<= 14 days	NYHA 1	No	No	No	No	No	Yes	Smoker	No	No	No	YES	33	30-50%	172	72	24.34	Overweight 23-29.9	No	No	No	Yes	No	Yes	No	No	No	0		Yes	No	No	No	No	No	No	No	No
Female	Alive	Malaysian	Widow	Indian	Others	Others	Indian	70	11.0132	7.26389	<= 14 days	NYHA 1	No	No	No	Yes	Yes	No	Non-Smoker	No	No	No	YES	63	>50%	145	66.9	31.82	Obese >30	No	Yes	No	Yes	No	Yes	No	No	No	0		Yes	No	No	Yes	Yes	No	No	No	No
Female	Alive	Malaysian	Married	Indian	Others	Others	Indian	48	7.98125	6.18333	<= 14 days	NYHA 1	No	No	No	No	Yes	No	Non-Smoker	No	No	No	YES	40	30-50%	145	53.5	25.45	Overweight 23-29.9	Yes	No	No	Yes	No	No	No	No	No	0		Yes	No	No	Yes	No	No	No	No	No
Male	Alive	Malaysian	Married	Indian	Others	Others	Indian	62	8.08125	6.11875	<= 14 days	NYHA 2	No	No	No	Yes	Yes	Yes	Non-Smoker	Yes	No	No	YES	55	>50%	173	69.1	23.09	Overweight 23-29.9	No	Yes	No	Yes	No	Yes	No	No	No	0		Yes	No	No	Yes	No	No	Yes	No	No
Male	Alive	Malaysian	Married	Indian	Others	Others	Indian	68	8.98681	7.19653	<= 14 days	NYHA 2	No	No	No	Yes	Yes	Yes	Smoker	No	No	No	YES	65	>50%	160	66.2	25.86	Overweight 23-29.9	No	Yes	No	Yes	No	Yes	No	No	No	0		No	No	No	Yes	No	No	No	No	No
Male	Alive	Malaysian	Married	Indian	Others	Others	Indian	78	13.2611	4.52778	<= 14 days	NYHA 2	No	No	No	Yes	No	Yes	Non-Smoker	No	No	No	YES	62	>50%	173	70.6	23.59	Overweight 23-29.9	Yes	No	Yes	Yes	No	Yes	Yes	No	No	0		No	No	No	No	No	No	No	No	No
Male	Alive	Malaysian	Married	Indian	Others	Others	Indian	55	14.8236	10.2708	<= 14 days	NYHA 2	No	No	No	No	No	No	Non-Smoker	No	No	No	YES	68	>50%	172.5	61.2	20.57	Normal 18.5-22.9	No	No	No	No	No	Yes	No	No	No	0		Yes	No	No	No	Yes	No	No	No	No
Male	Alive	Malaysian	Single	Indian	Others	Others	Indian	52	15.4069	7.64236	<= 14 days	NYHA 2	No	No	No	Yes	Yes	No	Non-Smoker	No	No	No	YES	51	>50%	168	78	27.64	Overweight 23-29.9	No	No	Yes	Yes	No	Yes	Yes	Yes	No	1		Yes	No	No	No	No	No	No	No	No
Male	Alive	Malaysian	Married	Indian	Others	Others	Indian	65	8.95556	7.27708	<= 14 days	NYHA 2	No	No	No	Yes	Yes	Yes	Non-Smoker	No	No	No	YES	52	>50%	150	45	20	Normal 18.5-22.9	Yes	No	Yes	Yes	No	Yes	No	No	No	0		Yes	No	No	Yes	Yes	No	No	Yes	No
Male	Alive	Malaysian	Single	Indian	Others	Others	Indian	54	44.1014	41.1667	> 14 days	NYHA 2	No	No	No	Yes	Yes	No	Non-Smoker	No	No	No	YES	50	30-50%	174	124.5	41.12	Obese >30	Yes	No	Yes	Yes	No	No	No	No	No	0		Yes	No	No	Yes	No	No	No	Yes	Yes
Female	Alive	Malaysian	Married	Indian	Others	Others	Indian	61	8.07917	6.25764	<= 14 days	NYHA 2	No	No	No	Yes	Yes	No	Non-Smoker	No	No	No	YES	47	30-50%	140	50	25.51	Overweight 23-29.9	No	No	No	Yes	No	Yes	Yes	No	No	0		Yes	No	No	Yes	No	No	No	No	No
Male	Alive	Malaysian	Married	Indian	Others	Others	Indian	55	9.19722	6.11458	<= 14 days	NYHA 1	No	No	No	No	Yes	Yes	Smoker	No	No	No	YES	45	30-50%	158	48.5	19.43	Normal 18.5-22.9	No	No	No	Yes	No	No	No	No	No	0		Yes	No	No	Yes	Yes	No	Yes	No	No
Male	Alive	Malaysian	Married	Indian	Others	Others	Indian	69	9.2625	6.08333	<= 14 days	NYHA 1	No	No	No	Yes	No	Yes	Smoker	Yes	No	No	YES	60	>50%	174.5	80	26.27	Overweight 23-29.9	No	No	Yes	Yes	No	No	No	No	No	0		Yes	No	No	No	No	No	No	No	No
Male	Alive	Malaysian	Married	Indian	Others	Others	Indian	67	14.9688	6.88681	<= 14 days	NYHA 2	No	No	No	Yes	Yes	Yes	Non-Smoker	No	No	No	YES	55	>50%	167	101	36.21	Obese >30	No	Yes	Yes	Yes	Yes	Yes	No	Yes	No	1		Yes	No	No	Yes	Yes	No	Yes	Yes	No
Male	Alive	Malaysian	Married	Indian	Others	Others	Indian	57	9.35833	7.39583	<= 14 days	NYHA 1	No	No	No	Yes	Yes	No	Smoker	Yes	No	No	YES	60	>50%	151	59	25.88	Overweight 23-29.9	Yes	No	Yes	No	No	Yes	Yes	No	No	0		No	No	No	Yes	No	No	No	Yes	No
Female	Alive	Malaysian	Married	Indian	Others	Others	Indian	74	9.4375	7.30833	<= 14 days	NYHA 1	No	No	No	Yes	Yes	Yes	Smoker	No	No	No	YES	68	>50%	151	55	24.12	Overweight 23-29.9	No	No	Yes	No	No	Yes	Yes	No	No	0		Yes	No	No	Yes	No	No	No	No	No
Male	Alive	Malaysian	Married	Indian	Others	Others	Indian	59	9.2875	7.125	<= 14 days	NYHA 1	No	No	No	Yes	Yes	No	Smoker	No	No	No	YES	47	30-50%	165	73.8	27.11	Overweight 23-29.9	Yes	No	Yes	Yes	No	Yes	No	No	No	0		Yes	No	No	Yes	No	No	No	Yes	No
Male	Alive	Malaysian	Married	Indian	Others	Others	Indian	63	16.2312	14.2306	> 14 days	NYHA 1	No	No	No	Yes	No	Yes	Non-Smoker	No	No	No	YES	66	>50%	173.5	83.1	27.61	Overweight 23-29.9	No	Yes	No	Yes	Yes	Yes	No	No	No	0		Yes	No	No	No	No	No	No	No	No
Male	Alive	Malaysian	Married	Indian	Others	Others	Indian	61	18.7257	17.2292	> 14 days	NYHA 1	No	No	No	Yes	Yes	Yes	Non-Smoker	No	No	No	YES	62	>50%	167	56.1	20.12	Normal 18.5-22.9	Yes	No	No	Yes	No	Yes	Yes	No	No	0		Yes	No	No	Yes	No	No	No	No	No
Male	Alive	Malaysian	Married	Indian	Others	Others	Indian	65	11.9375	10.0563	<= 14 days	NYHA 2	No	No	No	Yes	Yes	Yes	Non-Smoker	No	No	No	YES	50	30-50%	155	66	27.47	Overweight 23-29.9	No	No	Yes	No	Yes	Yes	Yes	No	No	0		Yes	No	No	No	Yes	No	Yes	No	No
Male	Alive	Malaysian	Married	Indian	Others	Others	Indian	60	7.93611	6.19792	<= 14 days	NYHA 2	No	No	No	Yes	No	Yes	Non-Smoker	No	No	No	YES	70	>50%	163.5	86.4	32.32	Obese >30	No	Yes	No	No	Yes	Yes	Yes	No	No	0		Yes	No	No	No	No	No	No	No	No
Male	Alive	Malaysian	Married	Indian	Others	Others	Indian	70	15.9965	8.96181	<= 14 days	NYHA 2	No	No	No	Yes	Yes	No	Non-Smoker	No	No	No	YES	25	<30%	164	54	20.08	Normal 18.5-22.9	Yes	No	No	Yes	No	No	No	No	No	0		No	No	No	Yes	No	No	Yes	No	No
Male	Alive	Malaysian	Married	Indian	Others	Others	Indian	60	8.06181	6.35417	<= 14 days	NYHA 1	No	No	No	Yes	Yes	No	Non-Smoker	No	No	No	YES	45	30-50%	161	78.1	30.13	Obese >30	No	No	No	Yes	No	Yes	No	No	No	0		Yes	No	No	No	No	No	No	No	No
Male	Alive	Malaysian	Married	Indian	Others	Others	Indian	63	13.2826			NYHA 1	No	No	No	No	Yes	No	Smoker	No	No	No	YES	45	30-50%	171	80	27.36	Overweight 23-29.9	Yes	No	No	Yes	No	Yes	Yes	No	No	0		Yes	No	No	Yes	Yes	No	No	No	No
Female	Alive	Others	Married	Indian	Others	Others	Indian	63	21.0938	11.2292	<= 14 days	NYHA 1	No	No	No	No	No	No	Non-Smoker	No	No	No	YES	46	30-50%	157	68.5	27.79	Overweight 23-29.9	No	No	No	Yes	No	Yes	No	No	Yes	1		Yes	No	No	No	No	No	No	No	No
Male	Alive	Malaysian	Married	Indian	Others	Others	Indian	65	9.27986	7.35694	<= 14 days	NYHA 1	No	No	No	No	No	No	Non-Smoker	No	No	No	YES	62	>50%	163	67.8	25.52	Overweight 23-29.9	Yes	No	No	Yes	No	Yes	Yes	No	No	0		Yes	No	No	No	No	No	No	No	No
Male	Alive	Malaysian	Married	Indian	Others	Others	Indian	41	9.17778	6.26875	<= 14 days	NYHA 2	No	No	No	Yes	No	Yes	Smoker	No	No	No	YES	46	30-50%	164.5	80.5	29.75	Overweight 23-29.9	Yes	No	No	No	No	Yes	No	No	Yes	1		Yes	No	No	No	No	No	No	No	No
Male	Alive	Malaysian	Married	Indian	Others	Others	Indian	68	7.19097	5.20278	<= 14 days	NYHA 1	No	No	No	Yes	No	No	Non-Smoker	No	No	No	YES	47	30-50%	160.6	46.7	18.11	Underweight <18.5	Yes	No	Yes	No	No	Yes	Yes	No	No	0		Yes	No	No	No	No	No	No	No	No
Male	Alive	Malaysian	Married	Indian	Others	Others	Indian	75	8.10278	6.10764	<= 14 days	NYHA 1	No	No	No	Yes	Yes	Yes	Non-Smoker	No	No	No	YES	68	>50%	159	52.2	20.65	Normal 18.5-22.9	Yes	No	No	Yes	No	Yes	Yes	No	No	0		Yes	No	No	Yes	Yes	No	No	No	No
Male	Alive	Malaysian	Single	Indian	Others	Others	Indian	48	9.25069	7.33333	<= 14 days	NYHA 2	No	No	No	Yes	Yes	Yes	Non-Smoker	No	No	No	YES	35	30-50%	169	79.2	27.73	Overweight 23-29.9	Yes	No	No	Yes	No	Yes	No	No	No	0		Yes	No	No	Yes	Yes	No	No	No	No
Male	Alive	Malaysian	Married	Indian	Others	Others	Indian	57	10.9868	8.30625	<= 14 days	NYHA 1	No	No	No	No	Yes	No	Non-Smoker	No	No	No	YES	55	>50%	154	56	23.61	Overweight 23-29.9	No	No	No	No	No	Yes	Yes	No	No	0		Yes	No	No	Yes	No	No	No	Yes	No
Male	Alive	Malaysian	Married	Indian	Others	Others	Indian	52	10.8354	8.30208	<= 14 days	NYHA 1	No	No	No	Yes	Yes	No	Smoker	No	No	No	YES	44	30-50%	171.5	91.4	31.08	Obese >30	No	No	No	Yes	No	No	No	No	No	0		Yes	No	No	No	No	No	No	No	No
Male	Alive	Malaysian	Married	Indian	Others	Others	Indian	64	20.3833	8.03819	<= 14 days	NYHA 2	No	No	No	Yes	Yes	No	Smoker	No	No	No	YES	32	30-50%	165	60	22.04	Normal 18.5-22.9	No	No	No	No	No	No	No	Yes	No	1		Yes	No	No	Yes	Yes	No	No	No	No
Male	Alive	Malaysian	Married	Indian	Others	Others	Indian	51	10.1875	8.30556	<= 14 days	NYHA 2	No	No	No	Yes	Yes	No	Smoker	No	No	No	YES	50	30-50%	173	89.2	29.8	Overweight 23-29.9	No	No	Yes	No	No	Yes	Yes	No	No	0		Yes	No	No	Yes	Yes	No	No	No	No
Male	Alive	Malaysian	Married	Indian	Others	Others	Indian	46	7.9	6.04861	<= 14 days	NYHA 2	No	No	No	Yes	Yes	Yes	Smoker	No	No	No	YES	40	30-50%	159	50.2	19.86	Normal 18.5-22.9	Yes	No	No	No	No	Yes	Yes	No	No	0		Yes	No	No	Yes	No	No	No	No	No
Male	Alive	Malaysian	Married	Indian	Others	Others	Indian	56	7.0875	4.99583	<= 14 days	NYHA 1	No	No	No	Yes	No	No	Non-Smoker	Yes	No	No	YES	45	30-50%	174	84.4	27.88	Overweight 23-29.9	Yes	No	No	Yes	No	No	No	No	No	0		Yes	No	No	No	No	No	No	No	No
Male	Alive	Malaysian	Married	Chinese	Others	Chinese	Others	65	7.72917	5.17639	<= 14 days	NYHA 1	No	No	No	No	No	Yes	Smoker	Yes	No	No	YES	55	>50%	168	67.5	23.92	Overweight 23-29.9	No	No	No	Yes	No	Yes	No	No	Yes	1		Yes	No	No	No	No	No	No	No	Yes
Male	Alive	Malaysian	Married	Chinese	Others	Chinese	Others	62	10.0722	6.31944	<= 14 days	NYHA 2	No	No	No	No	No	Yes	Non-Smoker	No	No	No	YES	66	>50%	158	71	28.44	Overweight 23-29.9	No	No	No	No	No	Yes	No	No	No	0		Yes	No	No	No	No	No	No	No	No
Male	Alive	Malaysian	Married	Chinese	Others	Chinese	Others	70	15.0375	13.3972	<= 14 days		No	No	No	No	Yes	Yes	Non-Smoker	No	No	No	YES	46	30-50%	167	75	26.89	Overweight 23-29.9	No	No	No	Yes	No	Yes	Yes	No	No	0		Yes	No	No	Yes	No	No	Yes	Yes	No
Male	Alive	Malaysian	Married	Chinese	Others	Chinese	Others	68	8.14792	6.29167	<= 14 days	NYHA 2	No	No	No	Yes	No	Yes	Non-Smoker	No	No	No	YES	43	30-50%	170	76	26.3	Overweight 23-29.9	No	No	No	Yes	No	Yes	No	No	No	0		Yes	No	No	No	No	No	No	No	No
Male	Alive	Malaysian	Married	Chinese	Others	Chinese	Others	60	11.1299	8.30625	<= 14 days	NYHA 2	No	No	No	Yes	No	Yes	Non-Smoker	No	No	No	YES	58	>50%	170	84.9	29.38	Overweight 23-29.9	Yes	No	No	Yes	No	No	Yes	No	No	0		Yes	No	No	No	No	No	No	No	No
Male	Alive	Malaysian	Married	Chinese	Others	Chinese	Others	62	9.19653	7.22569	<= 14 days	NYHA 2	No	No	No	Yes	No	Yes	Non-Smoker	No	No	No	YES	64	>50%	167	71	25.46	Overweight 23-29.9	Yes	No	No	No	No	No	No	No	No	0		Yes	No	No	No	No	No	No	No	No
Female	Alive	Malaysian	Married	Chinese	Others	Chinese	Others	72	8.16667	6.25	<= 14 days	NYHA 2	No	No	No	Yes	Yes	No	Non-Smoker	No	No	No	YES	58	>50%	154	49.1	20.7	Normal 18.5-22.9	No	No	No	No	No	No	No	No	No	0		Yes	No	No	Yes	No	No	No	Yes	No
Male	Alive	Malaysian	Married	Chinese	Others	Chinese	Others	66	15.3764	6.43403	<= 14 days	NYHA 2	No	No	No	Yes	Yes	No	Non-Smoker	Yes	No	No	YES	65	>50%	174	75.6	24.97	Overweight 23-29.9	Yes	No	No	Yes	No	Yes	No	No	No	0		Yes	No	No	Yes	Yes	No	No	No	No
Male	Alive	Malaysian	Married	Chinese	Others	Chinese	Others	63	17.4604	9.625	<= 14 days	NYHA 2	No	No	No	Yes	No	Yes	Smoker	No	No	No	YES	30	30-50%	161	57.6	22.22	Normal 18.5-22.9	No	No	No	No	No	Yes	Yes	No	No	0		Yes	No	No	No	No	No	No	No	No
Male	Alive	Malaysian	Married	Chinese	Others	Chinese	Others	69	8.04861	6.27778	<= 14 days	NYHA 1	No	No	No	Yes	Yes	Yes	Non-Smoker	No	No	No	YES	58	>50%	166	80.6	29.25	Overweight 23-29.9	No	No	No	Yes	No	Yes	Yes	No	No	0		Yes	No	No	No	Yes	No	No	No	No
Female	Alive	Malaysian	Married	Chinese	Others	Chinese	Others	71	8.03194	6.11875	<= 14 days	NYHA 2	No	No	No	Yes	Yes	Yes	Non-Smoker	No	No	No	YES	57	>50%	152	68.2	29.52	Overweight 23-29.9	No	No	Yes	Yes	No	No	Yes	No	No	0		Yes	No	No	No	No	No	No	No	No
Female	Alive	Malaysian	Unknown	Chinese	Others	Chinese	Others	66	10.066	8.10764	<= 14 days	NYHA 2	No	No	No	Yes	No	Yes	Non-Smoker	No	No	No	YES	64	>50%	152	71.6	30.99	Obese >30	Yes	No	No	No	No	Yes	Yes	No	No	0		Yes	No	No	No	No	No	No	No	No
Male	Alive	Malaysian	Married	Chinese	Others	Chinese	Others	56	8.96944	7.10764	<= 14 days	NYHA 2	No	No	No	Yes	Yes	Yes	Smoker	No	No	No	YES	30	30-50%	157	71.2	28.89	Overweight 23-29.9	No	No	No	Yes	No	Yes	Yes	No	No	0		Yes	No	No	Yes	Yes	No	No	No	No
Male	Alive	Malaysian	Married	Chinese	Others	Chinese	Others	51	9.12778	6.17361	<= 14 days	NYHA 1	No	No	No	Yes	Yes	Yes	Smoker	Yes	No	No	YES	55	>50%	168	83.4	29.55	Overweight 23-29.9	Yes	No	No	No	No	No	No	No	No	0		Yes	No	No	Yes	No	No	No	No	No
Male	Alive	Malaysian	Married	Chinese	Others	Chinese	Others	66	7.04722	5.35417	<= 14 days	NYHA 1	No	No	No	No	No	Yes	Non-Smoker	No	No	No	YES	48	30-50%	162	63.3	24.12	Overweight 23-29.9	No	No	Yes	No	No	Yes	No	No	No	0		Yes	No	No	Yes	Yes	No	No	No	No
Male	Alive	Malaysian	Married	Chinese	Others	Chinese	Others	50	9.05278	7.17708	<= 14 days	NYHA 2	No	No	No	No	No	No	Non-Smoker	No	No	No	YES	62	>50%	163	61.6	23.18	Overweight 23-29.9	No	No	No	No	No	Yes	No	No	No	0		Yes	No	No	No	No	No	No	No	No
Female	Alive	Malaysian	Married	Chinese	Others	Chinese	Others	49	6.92778	6.10556	<= 14 days	NYHA 1	No	No	No	Yes	No	Yes	Non-Smoker	No	No	No	YES	60	>50%	166.5	64	23.09	Overweight 23-29.9	No	Yes	Yes	Yes	No	No	No	No	No	0		Yes	No	No	Yes	Yes	No	Yes	No	No
Male	Alive	Malaysian	Single	Chinese	Others	Chinese	Others	68	12.2444	6.22222	<= 14 days	NYHA 2	No	No	No	No	No	No	Smoker	No	No	No	YES	54	>50%	165	66.3	24.35	Overweight 23-29.9	No	No	No	No	No	Yes	No	No	No	0		Yes	No	No	No	No	No	No	No	No
Male	Alive	Malaysian	Widow	Chinese	Others	Chinese	Others	61	8.325	6.20764	<= 14 days	NYHA 2	No	No	No	Yes	No	No	Smoker	Yes	No	No	YES	64	>50%	158	57	22.83	Normal 18.5-22.9	Yes	No	No	Yes	No	Yes	Yes	No	No	0		No	No	No	No	No	No	No	No	No
Male	Alive	Malaysian	Married	Chinese	Others	Chinese	Others	62	7.94653	6.26458	<= 14 days	NYHA 1	No	No	No	No	No	Yes	Non-Smoker	No	No	No	YES	48	30-50%	165.5	71.4	26.07	Overweight 23-29.9	No	No	No	No	No	Yes	No	No	No	0		Yes	No	No	No	No	No	No	No	No
Female	Alive	Malaysian	Married	Chinese	Others	Chinese	Others	63	8.37778	6.475	<= 14 days	NYHA 1	No	No	No	Yes	No	Yes	Non-Smoker	No	No	No	YES	63	>50%	154	55	23.19	Overweight 23-29.9	Yes	No	Yes	Yes	No	No	No	No	No	0		Yes	No	No	No	No	No	No	No	No
Male	Alive	Malaysian	Married	Chinese	Others	Chinese	Others	57	10.025	6.98958	<= 14 days	NYHA 1	No	No	No	Yes	Yes	No	Non-Smoker	Yes	No	No	YES	44	30-50%	164	59.5	22.12	Normal 18.5-22.9	No	Yes	No	Yes	No	Yes	No	No	No	0		Yes	No	No	Yes	No	No	No	No	No
Male	Alive	Malaysian	Married	Chinese	Others	Chinese	Others	53	8.275	6.55764	<= 14 days	NYHA 1	No	No	No	Yes	No	Yes	Non-Smoker	No	No	No	YES	50	30-50%	171	77.2	26.4	Overweight 23-29.9	Yes	No	No	Yes	No	Yes	Yes	No	No	0		Yes	No	No	No	No	No	No	No	No
Female	Alive	Malaysian	Married	Chinese	Others	Chinese	Others	65	10.0778	7.27361	<= 14 days	NYHA 1	No	No	No	Yes	No	Yes	Non-Smoker	No	No	No	YES	45	30-50%	153	50	21.36	Normal 18.5-22.9	No	Yes	Yes	No	Yes	Yes	No	No	No	0		Yes	No	No	No	No	No	No	No	No
Male	Alive	Malaysian	Married	Chinese	Others	Chinese	Others	56	8.25069	7.15764	<= 14 days	NYHA 1	No	No	No	Yes	No	No	Non-Smoker	No	No	No	YES	65	>50%	170.5	75.2	25.87	Overweight 23-29.9	Yes	No	Yes	No	No	No	Yes	No	No	0		Yes	No	No	No	No	No	No	No	No
Female	Alive	Malaysian	Married	Chinese	Others	Chinese	Others	76	12.4382	8.49931	<= 14 days	NYHA 1	No	No	No	Yes	No	Yes	Non-Smoker	No	No	No	YES	48	30-50%	151	54.3	23.81	Overweight 23-29.9	No	No	No	Yes	No	Yes	Yes	No	No	0		Yes	No	No	No	No	No	No	No	No
Male	Alive	Malaysian	Unknown	Chinese	Others	Chinese	Others	40	8.21806	6.44306	<= 14 days	NYHA 1	No	No	No	No	No	No	Smoker	Yes	No	No	YES	48	30-50%	170	87.9	30.42	Obese >30	Yes	No	No	Yes	No	Yes	Yes	Yes	No	1		Yes	No	No	No	No	No	No	No	No
Male	Alive	Malaysian	Married	Chinese	Others	Chinese	Others	64	7.36181	5.32014	<= 14 days	NYHA 1	No	No	No	Yes	Yes	Yes	Non-Smoker	No	No	No	YES	65	>50%	159	77.8	30.77	Obese >30	No	Yes	Yes	Yes	Yes	No	No	Yes	No	1		Yes	No	No	Yes	No	No	No	No	No
Male	Alive	Malaysian	Married	Chinese	Others	Chinese	Others	62	8.925	6.03125	<= 14 days	NYHA 2	No	No	No	Yes	Yes	No	Non-Smoker	No	No	No	YES	58	>50%	160	88.9	34.73	Obese >30	Yes	No	No	No	No	Yes	Yes	No	No	0		Yes	No	No	Yes	No	No	No	No	No
Male	Alive	Malaysian	Married	Chinese	Others	Chinese	Others	57	6.98125	5.33681	<= 14 days	NYHA 1	No	No	No	Yes	No	Yes	Non-Smoker	Yes	No	No	YES	40	30-50%	164	70.3	26.14	Overweight 23-29.9	No	Yes	No	Yes	No	No	Yes	No	No	0		Yes	No	No	No	No	No	No	No	No
Male	Alive	Malaysian	Married	Malay	Malay	Others	Others	52	8.16042	6.01597	<= 14 days	NYHA 1	No	No	No	Yes	No	Yes	Smoker	No	No	No	YES	52	>50%	173	97.6	32.61	Obese >30	No	Yes	No	No	No	Yes	No	No	No	0		Yes	No	No	No	No	No	No	No	No
Female	Alive	Malaysian	Married	Malay	Malay	Others	Others	74	9.46181	6.53542	<= 14 days	NYHA 2	No	No	No	Yes	No	Yes	Non-Smoker	No	No	No	NO	40	30-50%	0				Yes	No	No	Yes	No	Yes	Yes	No	No	0		Yes	No	No	No	No	No	No	No	No
Female	Alive	Malaysian	Married	Malay	Malay	Others	Others	52	11.8819	7.16667	<= 14 days	NYHA 1	No	No	No	Yes	Yes	Yes	Non-Smoker	No	No	No	YES	56	>50%	165	93.5	34.34	Obese >30	No	Yes	No	Yes	Yes	Yes	Yes	No	No	0		Yes	No	No	Yes	Yes	No	Yes	No	No
Male	Alive	Malaysian	Married	Malay	Malay	Others	Others	58	3.55833	1.96528	<= 14 days	NYHA 2	No	No	No	Yes	Yes	Yes	Smoker	No	No	No	NO	51	>50%	169	82.5	28.89	Overweight 23-29.9	Yes	No	Yes	Yes	No	Yes	Yes	No	No	0		Yes	No	No	Yes	Yes	No	No	No	No
Male	Alive	Malaysian	Married	Malay	Malay	Others	Others	52	19.2958	6.42014	<= 14 days	NYHA 3	No	No	No	No	No	Yes	Smoker	No	No	No	YES	66	>50%	157.5	95	38.3	Obese >30	No	No	No	Yes	No	Yes	Yes	No	No	0		Yes	No	No	No	No	No	No	No	No
Female	Alive	Malaysian	Married	Malay	Malay	Others	Others	67	19.2174	7.1875	<= 14 days	NYHA 1	No	No	No	Yes	No	No	Non-Smoker	No	No	No	YES	48	30-50%	150	49	21.78	Normal 18.5-22.9	Yes	No	No	Yes	No	Yes	Yes	Yes	No	1		Yes	No	No	No	No	No	No	No	No
Male	Alive	Malaysian		Malay	Malay	Others	Others	67	44.1076	7.28264	<= 14 days	NYHA 2	No	No	No	No	No	Yes	Non-Smoker	No	No	No	YES	30	30-50%	160	55.1	21.52	Normal 18.5-22.9	Yes	No	No	Yes	No	Yes	No	No	No	0		No	Yes	No	No	No	No	No	No	No
Male	Alive	Malaysian	Married	Malay	Malay	Others	Others	54	12.8451	7.28125	<= 14 days	NYHA 1	No	No	No	Yes	Yes	Yes	Smoker	No	No	No	YES	45	30-50%	169	79.5	27.84	Overweight 23-29.9	Yes	No	No	Yes	No	No	Yes	No	No	0		Yes	No	No	No	No	No	No	Yes	No
Male	Alive	Malaysian	Married	Malay	Malay	Others	Others	60	7.48125	5.65625	<= 14 days	NYHA 2	No	No	No	No	Yes	Yes	Smoker	No	No	No	YES	62	>50%	164.5	76.3	28.2	Overweight 23-29.9	Yes	No	No	Yes	No	Yes	No	No	No	0		Yes	No	No	Yes	Yes	Yes	No	No	No
Male	Alive	Malaysian	Married	Malay	Malay	Others	Others	79	10.2292	6.38333	<= 14 days	NYHA 2	No	No	No	Yes	No	No	Smoker	No	No	No	YES	45	30-50%	159	52.1	20.61	Normal 18.5-22.9	Yes	No	No	No	No	No	No	No	No	0		Yes	No	No	No	No	No	No	No	No
Female	Alive	Malaysian	Married	Malay	Malay	Others	Others	58	9.20556	6.18542	<= 14 days	NYHA 2	No	No	No	Yes	Yes	Yes	Non-Smoker	No	No	No	YES	53	>50%	149.3	70.8	31.76	Obese >30	No	Yes	Yes	Yes	No	No	No	No	No	0		Yes	No	No	Yes	Yes	No	No	No	No
Male	Alive	Malaysian	Married	Malay	Malay	Others	Others	70	9.96806	6.16111	<= 14 days	NYHA 2	No	No	No	Yes	No	Yes	Smoker	No	No	No	YES	58	>50%	164	85.4	31.75	Obese >30	Yes	No	Yes	Yes	No	Yes	Yes	No	No	0		Yes	No	No	No	No	No	No	No	No
Male	Alive	Malaysian	Married	Malay	Malay	Others	Others	53	9.07431	7.31944	<= 14 days	NYHA 1	No	No	No	No	No	Yes	Non-Smoker	No	No	No	YES	60	>50%	164	66.2	24.61	Overweight 23-29.9	Yes	No	No	Yes	No	Yes	Yes	No	No	0		Yes	No	No	No	Yes	No	No	No	No
Male	Alive	Malaysian	Married	Malay	Malay	Others	Others	51	12.1667	7.49861	<= 14 days	NYHA 1	No	No	No	Yes	No	Yes	Non-Smoker	No	No	No	NO	48	30-50%	172.5	71.5	24.03	Overweight 23-29.9	Yes	No	No	Yes	No	No	No	No	No	0		Yes	No	No	No	No	No	No	No	No
Male	Alive	Malaysian	Married	Malay	Malay	Others	Others	52	11.0354	6.18056	<= 14 days	NYHA 2	No	No	No	Yes	Yes	Yes	Non-Smoker	No	No	No	YES	40	30-50%	170	75.8	26.23	Overweight 23-29.9	No	No	No	Yes	No	Yes	Yes	No	No	0		Yes	No	No	Yes	No	No	No	Yes	No
Male	Alive	Malaysian	Married	Malay	Malay	Others	Others	51	9.11667	7.14583	<= 14 days	NYHA 1	No	No	No	No	No	Yes	Smoker	No	No	No	YES	61	>50%	166.3	77.3	27.95	Overweight 23-29.9	No	No	No	Yes	No	Yes	Yes	No	No	0		Yes	No	No	No	No	No	No	No	No
Male	Alive	Malaysian	Married	Malay	Malay	Others	Others	71	9.47431	6.36667	<= 14 days	NYHA 1	No	No	No	Yes	No	Yes	Non-Smoker	No	No	No	YES	58	>50%	161	61	23.53	Overweight 23-29.9	Yes	No	Yes	Yes	No	Yes	Yes	No	No	0		Yes	No	No	No	No	No	No	No	No
Male	Alive	Malaysian	Married	Malay	Malay	Others	Others	50	8.08611	6.28472	<= 14 days	NYHA 2	No	No	No	Yes	No	No	Smoker	No	No	No	YES	53	>50%	164	68.6	25.51	Overweight 23-29.9	Yes	No	No	Yes	No	No	No	No	No	0		Yes	No	No	No	No	No	No	No	No
Male	Alive	Malaysian	Married	Malay	Malay	Others	Others	63	7.14653	6.06389	<= 14 days	NYHA 1	No	No	No	Yes	Yes	No	Smoker	Yes	No	No	YES	50	30-50%	159	62.3	24.64	Overweight 23-29.9	Yes	No	No	Yes	No	Yes	Yes	No	No	0		Yes	No	No	No	No	No	No	No	No
Male	Alive	Malaysian	Married	Malay	Malay	Others	Others	60	7.90556	6.25347	<= 14 days	NYHA 1	No	No	No	Yes	No	Yes	Non-Smoker	No	No	No	YES	55	>50%	173	83.5	27.9	Overweight 23-29.9	No	No	Yes	Yes	No	No	Yes	No	No	0		Yes	No	No	No	No	No	No	No	No
Male	Alive	Malaysian	Married	Malay	Malay	Others	Others	69	9.14722	7.04167	<= 14 days	NYHA 1	No	No	No	Yes	No	No	Non-Smoker	No	No	No	YES	40	30-50%	166	72	26.13	Overweight 23-29.9	No	No	No	No	No	No	No	No	No	0		No	No	No	No	No	No	No	No	No
Male	Alive	Malaysian	Married	Malay	Malay	Others	Others	61	7.94722	6.14583	<= 14 days	NYHA 2	No	No	No	Yes	Yes	Yes	Non-Smoker	No	No	No	YES	61	>50%	153	75	32.04	Obese >30	No	No	Yes	Yes	No	Yes	No	No	No	0		Yes	No	No	Yes	Yes	No	No	Yes	No
Male	Alive	Malaysian	Married	Malay	Malay	Others	Others	51	9.13819	6.27431	<= 14 days	NYHA 1	No	No	No	Yes	Yes	Yes	Non-Smoker	No	No	No	YES	70	>50%	174	75.6	24.97	Overweight 23-29.9	Yes	No	Yes	No	No	No	No	No	No	0		Yes	No	Yes	No	No	No	No	No	No
Male	Alive	Malaysian	Married	Malay	Malay	Others	Others	65	9.1	7.25347	<= 14 days	NYHA 1	No	No	No	Yes	Yes	No	Smoker	No	No	No	YES	46	30-50%	177	90.4	28.86	Overweight 23-29.9	No	Yes	Yes	Yes	Yes	Yes	No	No	No	0		Yes	No	No	Yes	Yes	No	No	No	No
Female	Alive	Malaysian	Married	Malay	Malay	Others	Others	58	17.2444	8.37917	<= 14 days	NYHA 1	No	No	No	Yes	Yes	Yes	Non-Smoker	No	No	No	YES	35	30-50%	146	74.5	34.95	Obese >30	Yes	No	No	No	No	Yes	Yes	Yes	No	1		Yes	No	No	Yes	No	No	No	Yes	No
Male	Alive	Malaysian	Married	Malay	Malay	Others	Others	51	11.0278	8.03194	<= 14 days	NYHA 3	No	No	No	Yes	No	No	Smoker	No	No	No	YES	38	30-50%	169	69.4	24.3	Overweight 23-29.9	Yes	No	No	Yes	No	Yes	Yes	No	No	0		Yes	No	No	No	No	No	No	No	No
Male	Alive	Malaysian	Married	Malay	Malay	Others	Others	55	7.44306	5.61806	<= 14 days	NYHA 1	No	No	No	Yes	Yes	No	Smoker	No	No	No	YES	50	30-50%	167	74.9	26.86	Overweight 23-29.9	Yes	No	No	Yes	No	Yes	No	No	No	0		Yes	No	No	No	No	No	No	No	No
Male	Alive	Malaysian	Married	Malay	Malay	Others	Others	67	17.1986	12.1778	<= 14 days	NYHA 1	No	No	No	Yes	Yes	No	Non-Smoker	No	No	No	YES	47	30-50%	160	57.3	22.38	Normal 18.5-22.9	No	No	No	Yes	No	Yes	Yes	No	No	0		Yes	No	No	Yes	No	No	No	Yes	No
Male	Alive	Malaysian	Married	Malay	Malay	Others	Others	62	8.30486	5.24375	<= 14 days	NYHA 2	No	No	No	Yes	Yes	Yes	Smoker	No	No	No	YES	47	30-50%	166	83.2	30.19	Obese >30	Yes	No	No	Yes	No	No	No	No	No	0		Yes	No	No	Yes	Yes	No	No	No	No
Male	Alive	Malaysian	Married	Malay	Malay	Others	Others	58	8.00208	6.30903	<= 14 days	NYHA 1	No	No	No	Yes	No	No	Smoker	No	No	No	YES	60	>50%	169	75.3	26.36	Overweight 23-29.9	Yes	No	No	No	No	Yes	Yes	No	No	0		Yes	No	No	No	No	No	No	No	No
Male	Alive	Malaysian	Married	Malay	Malay	Others	Others	55	10.0111	5.98264	<= 14 days	NYHA 1	No	No	No	No	No	Yes	Smoker	No	No	No	YES	50	30-50%	166	68	24.68	Overweight 23-29.9	Yes	No	No	No	No	Yes	No	No	No	0		Yes	No	No	No	No	No	No	No	No
Male	Alive	Malaysian	Married	Malay	Malay	Others	Others	65	14.0576	7.24028	<= 14 days	NYHA 1	No	No	No	Yes	No	Yes	Smoker	No	No	No	YES	50	30-50%	152	60.4	26.14	Overweight 23-29.9	Yes	No	No	No	No	No	Yes	No	No	0		Yes	No	No	No	No	No	No	No	No
Female	Alive	Malaysian	Married	Malay	Malay	Others	Others	74	9.13056	6.06944	<= 14 days	NYHA 2	No	No	No	Yes	Yes	No	Non-Smoker	No	No	No	YES	58	>50%	149	72.9	32.84	Obese >30	Yes	No	No	Yes	No	Yes	No	No	No	0		Yes	No	No	Yes	Yes	No	No	No	No
Male	Alive	Malaysian	Married	Malay	Malay	Others	Others	67	7.37083	5.54514	<= 14 days	NYHA 2	No	No	No	No	No	Yes	Non-Smoker	No	No	No	YES	61	>50%	161	75	28.93	Overweight 23-29.9	No	No	No	Yes	No	Yes	Yes	No	No	0		Yes	No	No	No	No	No	No	No	No
Female	Alive	Malaysian	Married	Malay	Malay	Others	Others	64	13.1042	5.14236	<= 14 days	NYHA 1	No	No	No	No	Yes	Yes	Non-Smoker	No	No	No	YES	57	>50%	150	56	24.89	Overweight 23-29.9	No	No	Yes	No	No	Yes	Yes	No	No	0		No	No	No	Yes	No	No	No	No	No
Male	Alive	Malaysian	Married	Malay	Malay	Others	Others	54	11.116	8.13194	<= 14 days	NYHA 2	No	No	No	Yes	Yes	No	Non-Smoker	No	No	No	YES	54	>50%	166	53.8	19.52	Normal 18.5-22.9	No	No	No	No	No	Yes	Yes	No	No	0		Yes	No	No	Yes	Yes	No	Yes	No	No
Male	Alive	Malaysian	Married	Malay	Malay	Others	Others	58	8.15278	7.00694	<= 14 days	NYHA 1	No	No	No	Yes	No	Yes	Smoker	No	No	No	YES	30	30-50%	159	53.6	21.2	Normal 18.5-22.9	No	No	No	No	No	No	No	No	No	0		No	No	No	No	No	No	No	No	No
Male	Alive	Malaysian	Married	Malay	Malay	Others	Others	61	12.0021	7.28333	<= 14 days	NYHA 1	No	No	No	Yes	Yes	Yes	Smoker	No	No	No	YES	35	30-50%	161	75	28.93	Overweight 23-29.9	No	Yes	No	Yes	No	Yes	No	No	No	0		Yes	No	No	Yes	No	No	No	No	No
Male	Alive	Malaysian	Married	Malay	Malay	Others	Others	48	12.2354	5.92014	<= 14 days	NYHA 2	No	No	No	Yes	No	Yes	Smoker	No	No	No	YES	54	>50%	166	58.2	21.12	Normal 18.5-22.9	Yes	No	No	No	No	Yes	No	No	No	0		Yes	No	No	No	No	No	No	No	No
Male	Alive	Malaysian	Married	Malay	Malay	Others	Others	63	9.20208	6.27083	<= 14 days	NYHA 1	No	No	No	Yes	Yes	Yes	Smoker	No	No	No	YES	53	>50%	165	76.5	28.1	Overweight 23-29.9	Yes	No	No	Yes	No	Yes	Yes	No	No	0		Yes	No	No	Yes	Yes	No	No	No	No
Female	Alive	Malaysian	Married	Malay	Malay	Others	Others	46	11.2222	6.10417	<= 14 days	NYHA 3	No	No	No	Yes	Yes	No	Non-Smoker	No	No	No	YES	48	30-50%	168	73.6	26.08	Overweight 23-29.9	No	No	No	Yes	No	Yes	Yes	Yes	No	1		No	No	No	Yes	Yes	No	No	No	No
Male	Alive	Malaysian	Married	Malay	Malay	Others	Others	61	14.9326	7.23333	<= 14 days	NYHA 2	No	No	No	No	No	No	Non-Smoker	No	No	No	YES	58	>50%	165	69	25.34	Overweight 23-29.9	No	No	Yes	No	No	Yes	Yes	No	No	0		Yes	No	No	No	No	No	No	No	No
Male	Alive	Malaysian	Married	Malay	Malay	Others	Others	50	13.0993	7.05347	<= 14 days	NYHA 1	No	No	No	Yes	No	Yes	Non-Smoker	No	No	No	YES	60	>50%	171.5	64.2	21.83	Normal 18.5-22.9	No	No	No	No	No	Yes	Yes	No	No	0		Yes	No	No	No	No	No	No	No	No
Male	Alive	Malaysian	Married	Malay	Malay	Others	Others	34	18.4111	6.46597	<= 14 days		No	No	No	Yes	Yes	No	Smoker	No	No	No	YES	58	>50%	162	81.2	30.94	Obese >30	Yes	No	No	Yes	No	Yes	Yes	No	No	0		Yes	No	No	Yes	No	No	No	Yes	No
Male	Alive	Malaysian		Malay	Malay	Others	Others	71	8.66111	6.60417	<= 14 days	NYHA 1	No	No	No	Yes	Yes	Yes	Smoker	No	No	No	YES	56	>50%	162	99.4	37.88	Obese >30	Yes	No	No	Yes	No	No	No	No	No	0		Yes	No	No	Yes	No	No	No	No	No
Male	Alive	Malaysian	Married	Malay	Malay	Others	Others	36	13.3111	10.4375	<= 14 days	NYHA 3	No	No	No	Yes	Yes	Yes	Non-Smoker	No	No	No	YES	52	>50%	169	91.2	31.93	Obese >30	No	No	Yes	No	No	Yes	Yes	No	No	0		Yes	Yes	No	Yes	No	No	Yes	Yes	No
Male	Alive	Malaysian	Married	Malay	Malay	Others	Others	56	8.28958	6.40694	<= 14 days	NYHA 1	No	No	No	Yes	Yes	Yes	Smoker	No	No	No	YES	64	>50%	171	81.1	27.74	Overweight 23-29.9	Yes	No	No	Yes	No	Yes	No	No	No	0		Yes	Yes	No	Yes	Yes	No	No	No	No
Male	Alive	Malaysian	Married	Malay	Malay	Others	Others	35	7.72917	6.84583	<= 14 days	NYHA 1	No	No	No	No	No	Yes	Non-Smoker	No	No	No	YES	55	>50%	162.5	65.8	24.92	Overweight 23-29.9	No	No	No	Yes	No	Yes	No	No	No	0		Yes	No	No	No	No	No	No	No	No
Male	Alive	Malaysian	Married	Malay	Malay	Others	Others	49	10.9139	8.21528	<= 14 days	NYHA 1	No	No	No	Yes	Yes	Yes	Smoker	No	No	No	YES	57	>50%	166.5	62.6	22.58	Normal 18.5-22.9	No	No	No	Yes	No	Yes	Yes	No	No	0		Yes	No	No	Yes	No	No	Yes	No	No
Male	Alive	Malaysian	Married	Malay	Malay	Others	Others	39	9.94167	6.12222	<= 14 days	NYHA 2	No	No	No	Yes	Yes	No	Smoker	No	No	No	YES	55	>50%	174	97.8	32.3	Obese >30	Yes	No	Yes	Yes	No	Yes	Yes	No	No	0		Yes	No	No	Yes	Yes	No	No	No	No
Male	Alive	Malaysian	Married	Malay	Malay	Others	Others	56	10.1771	6.57153	<= 14 days	NYHA 1	No	No	No	Yes	No	Yes	Smoker	No	No	No	YES	65	>50%	166	57	20.69	Normal 18.5-22.9	Yes	No	No	Yes	No	Yes	Yes	No	No	0		Yes	No	No	No	No	No	No	No	No
Male	Alive	Malaysian	Married	Malay	Malay	Others	Others	62	8.26319	6.27361	<= 14 days	NYHA 2	No	No	No	Yes	Yes	Yes	Non-Smoker	No	No	No	YES	55	>50%	160.5	63.8	24.77	Overweight 23-29.9	Yes	No	No	Yes	No	Yes	Yes	No	No	0		Yes	No	No	Yes	No	No	No	No	No
Male	Alive	Malaysian	Married	Malay	Malay	Others	Others	52	9.00347	7.00694	<= 14 days	NYHA 1	No	No	No	Yes	Yes	Yes	Smoker	No	No	No	YES	54	>50%	173	86	28.73	Overweight 23-29.9	Yes	No	No	Yes	No	No	Yes	No	No	0		Yes	No	No	Yes	No	No	No	Yes	No
Male	Alive	Malaysian	Married	Malay	Malay	Others	Others	58	9.25278	6.27708	<= 14 days	NYHA 2	No	No	No	No	No	Yes	Non-Smoker	No	No	No	YES	63	>50%	162	70.3	26.79	Overweight 23-29.9	No	No	No	Yes	No	No	Yes	No	No	0		Yes	No	No	No	No	No	No	No	No
Male	Alive	Malaysian	Married	Malay	Malay	Others	Others	51	9.19167	7.20486	<= 14 days	NYHA 1	No	No	No	Yes	Yes	Yes	Smoker	No	No	No	NO	54	>50%	170	80.5	27.85	Overweight 23-29.9	No	No	No	Yes	No	Yes	Yes	No	No	0		Yes	No	No	Yes	No	No	No	No	No
Male	Alive	Malaysian		Malay	Malay	Others	Others	61	9.95069	7.23611	<= 14 days	NYHA 1	No	No	No	Yes	No	Yes	Smoker	No	No	No	YES	55	>50%	156	70.6	29.01	Overweight 23-29.9	Yes	No	No	Yes	No	Yes	Yes	Yes	No	1		Yes	No	No	No	No	No	No	No	No
Male	Alive	Malaysian	Married	Malay	Malay	Others	Others	61	9.0875	7.10417	<= 14 days	NYHA 2	No	No	No	No	Yes	Yes	Smoker	No	No	No	YES	46	30-50%	156	70	28.76	Overweight 23-29.9	No	No	No	No	No	Yes	Yes	No	No	0		Yes	No	No	No	Yes	No	No	No	No
Male	Alive	Malaysian	Married	Malay	Malay	Others	Others	66	12.1819	10.1597	<= 14 days	NYHA 1	No	No	No	Yes	Yes	Yes	Smoker	No	No	No	YES	56	>50%	166.7	66.8	24.04	Overweight 23-29.9	Yes	No	Yes	Yes	No	No	No	Yes	No	1		Yes	No	No	Yes	No	No	No	Yes	No
Male	Alive	Malaysian	Married	Malay	Malay	Others	Others	60	7.05972	6.01736	<= 14 days	NYHA 2	No	No	No	Yes	Yes	No	Smoker	No	No	No	YES	56	>50%	165	78.6	28.87	Overweight 23-29.9	Yes	No	No	Yes	No	Yes	Yes	No	No	0		Yes	No	No	Yes	No	No	No	No	No
Male	Alive	Malaysian	Married	Malay	Malay	Others	Others	58	9.08889	7.29931	<= 14 days	NYHA 1	No	No	No	Yes	Yes	No	Smoker	No	No	No	YES	36	30-50%	169.9	65.7	22.76	Normal 18.5-22.9	Yes	No	No	No	No	Yes	Yes	No	No	0		Yes	No	No	Yes	No	No	Yes	Yes	No
Male	Alive	Malaysian	Married	Malay	Malay	Others	Others	42	10.0125	6.98958	<= 14 days	NYHA 3	No	No	No	Yes	No	Yes	Smoker	No	No	No	YES	35	30-50%	173	111.5	37.25	Obese >30	No	Yes	No	No	No	No	Yes	No	No	0		Yes	Yes	No	No	No	No	No	No	No
Female	Alive	Malaysian	Married	Malay	Malay	Others	Others	60	8.31458	6.32917	<= 14 days	NYHA 1	No	No	No	Yes	Yes	Yes	Non-Smoker	No	No	No	YES	40	30-50%	162	65	24.77	Overweight 23-29.9	Yes	No	Yes	Yes	No	Yes	Yes	No	No	0		Yes	No	No	Yes	Yes	No	No	No	No
Male	Alive	Malaysian	Married	Malay	Malay	Others	Others	71	12.2278	8.18958	<= 14 days	NYHA 3	No	No	No	Yes	Yes	Yes	Non-Smoker	No	No	No	YES	48	30-50%	166	70.5	25.58	Overweight 23-29.9	No	No	No	Yes	No	Yes	Yes	No	No	0		Yes	No	No	Yes	Yes	No	No	No	No
Male	Alive	Malaysian	Unknown	Malay	Malay	Others	Others	61	26.9917	21.1458	> 14 days	NYHA 1	No	No	No	Yes	Yes	Yes	Non-Smoker	No	No	No	YES	28	<30%	168	69.1	24.48	Overweight 23-29.9	No	No	No	Yes	No	Yes	No	Yes	No	1		Yes	No	No	Yes	Yes	No	No	No	No
Male	Alive	Malaysian	Married	Malay	Malay	Others	Others	55	7.27847	5.35139	<= 14 days	NYHA 1	No	No	No	Yes	No	Yes	Non-Smoker	No	No	No	YES	52	>50%	169	80.2	28.08	Overweight 23-29.9	Yes	No	Yes	Yes	Yes	No	Yes	No	No	0		Yes	No	No	No	No	No	No	No	No
Female	Alive	Malaysian	Married	Malay	Malay	Others	Others	52	8.1	6.28125	<= 14 days	NYHA 2	No	No	No	Yes	Yes	Yes	Non-Smoker	No	No	No	YES	51	>50%	152	49	21.21	Normal 18.5-22.9	Yes	No	Yes	Yes	No	No	No	No	No	0		Yes	No	No	Yes	Yes	No	No	No	No
Male	Alive	Malaysian	Married	Malay	Malay	Others	Others	59	10.284	7.21944	<= 14 days	NYHA 2	No	No	No	Yes	Yes	Yes	Smoker	No	No	No	YES	44	30-50%	157	73.1	29.66	Overweight 23-29.9	Yes	No	No	Yes	No	Yes	Yes	No	No	0		Yes	Yes	No	Yes	No	No	No	No	No
Female	Alive	Malaysian	Married	Malay	Malay	Others	Others	65	9.00694	7.23958	<= 14 days	NYHA 3	No	No	No	Yes	Yes	No	Smoker	No	No	No	YES	48	30-50%	150	78	34.67	Obese >30	No	No	No	Yes	No	Yes	Yes	No	No	0		No	No	No	Yes	Yes	No	No	No	No
Female	Alive	Malaysian	Married	Malay	Malay	Others	Others	46	12.0785	7.15208	<= 14 days	NYHA 1	No	No	No	Yes	Yes	Yes	Non-Smoker	No	No	No	YES	52	>50%	152.4	81.2	34.96	Obese >30	No	No	No	Yes	No	Yes	No	No	No	0		Yes	No	No	Yes	Yes	No	No	No	No
Male	Alive	Malaysian	Married	Malay	Malay	Others	Others	67	12.0882	9.14583	<= 14 days	NYHA 1	No	No	No	Yes	Yes	No	Smoker	No	No	No	YES	61	>50%	168	64.3	22.78	Normal 18.5-22.9	Yes	No	No	No	No	Yes	No	No	No	0		Yes	No	No	No	No	No	No	Yes	No
Male	Alive	Malaysian	Married	Malay	Malay	Others	Others	46	7.11806	5.46181	<= 14 days	NYHA 1	No	No	No	Yes	No	Yes	Non-Smoker	No	No	No	YES	55	>50%	165	79.8	29.31	Overweight 23-29.9	Yes	No	No	Yes	No	Yes	No	No	No	0		Yes	No	No	No	No	No	No	No	No
Female	Alive	Malaysian	Married	Malay	Malay	Others	Others	61	9.25625	7.125	<= 14 days	NYHA 2	No	No	No	Yes	Yes	Yes	Non-Smoker	No	No	No	YES	51	>50%	152	42.7	18.48		Yes	No	No	No	No	No	No	No	No	0		Yes	No	No	No	Yes	No	No	Yes	No
Female	Alive	Malaysian	Married	Malay	Malay	Others	Others	58	10.0813	8.325	<= 14 days	NYHA 1	No	No	No	Yes	Yes	No	Non-Smoker	No	No	No	YES	55	>50%	150.5	46.2	20.4	Normal 18.5-22.9	No	No	No	Yes	No	Yes	Yes	No	No	0		Yes	No	No	Yes	No	No	No	Yes	No
Male	Alive	Malaysian	Married	Malay	Malay	Others	Others	64	9.42847	6.50417	<= 14 days	NYHA 2	No	No	No	Yes	No	Yes	Smoker	No	No	No	YES	40	30-50%	158	84	33.65	Obese >30	No	No	Yes	Yes	No	Yes	No	No	No	0		Yes	No	No	No	No	No	No	No	No
Male	Alive	Malaysian	Married	Malay	Malay	Others	Others	56	9.13264	6.04514	<= 14 days	NYHA 2	No	No	No	Yes	No	No	Non-Smoker	No	No	No	YES	60	>50%	172	87.6	29.61	Overweight 23-29.9	No	Yes	No	No	Yes	Yes	Yes	No	No	0		Yes	No	No	No	No	No	No	No	No
Male	Alive	Malaysian	Married	Malay	Malay	Others	Others	52	9.12431	6.27083	<= 14 days	NYHA 2	No	No	No	Yes	No	Yes	Smoker	No	No	No	YES	59	>50%	163	71.8	27.02	Overweight 23-29.9	Yes	No	No	Yes	No	Yes	No	No	No	0		Yes	No	No	No	No	No	No	No	No
Male	Alive	Malaysian	Married	Malay	Malay	Others	Others	65	9.51111	8.44722	<= 14 days	NYHA 1	No	No	No	Yes	No	Yes	Non-Smoker	No	No	No	YES	58	>50%	164	67.8	25.21	Overweight 23-29.9	Yes	No	No	Yes	No	No	No	No	No	0		Yes	No	No	No	No	No	No	No	No
Male	Alive	Malaysian	Married	Malay	Malay	Others	Others	69	10.0931	7.09375	<= 14 days	NYHA 2	No	No	No	Yes	No	Yes	Smoker	No	No	No	YES	55	>50%	171	94.3	32.25	Obese >30	No	No	Yes	Yes	Yes	No	No	No	No	0		Yes	No	No	No	No	No	No	No	No
Female	Alive	Malaysian	Married	Malay	Malay	Others	Others	62	9.90694	6.18819	<= 14 days	NYHA 1	No	No	No	Yes	Yes	Yes	Non-Smoker	No	No	No	YES	55	>50%	150	58.5	26	Overweight 23-29.9	Yes	No	No	Yes	No	Yes	Yes	No	No	0		Yes	No	No	Yes	No	No	No	No	No
Male	Alive	Malaysian	Single	Malay	Malay	Others	Others	64	17.7181	8.26042	<= 14 days	NYHA 1	No	No	No	Yes	No	No	Non-Smoker	No	No	No	YES	53	>50%	156	65.3	26.83	Overweight 23-29.9	No	Yes	Yes	Yes	No	Yes	No	Yes	No	1		Yes	No	No	No	No	No	No	No	No
Male	Alive	Malaysian	Married	Malay	Malay	Others	Others	67	16.2806	6.4875	<= 14 days	NYHA 2	No	No	No	Yes	No	No	Non-Smoker	No	No	No	YES	54	>50%	164	69.2	25.73	Overweight 23-29.9	No	Yes	No	Yes	Yes	No	No	No	No	0		No	No	No	No	No	No	No	No	No
Male	Alive	Malaysian	Married	Malay	Malay	Others	Others	55	17.1722	14.0632	> 14 days	NYHA 1	No	No	No	Yes	Yes	No	Smoker	No	No	No	YES	32	30-50%	172	74.2	25.08	Overweight 23-29.9	Yes	No	No	Yes	No	Yes	No	No	No	0		Yes	No	No	Yes	Yes	No	Yes	No	No
Female	Alive	Malaysian	Married	Indian	Others	Others	Indian	62	16.2812	11.1035	<= 14 days	NYHA 1	No	No	No	Yes	No	Yes	Non-Smoker	No	No	No	YES	70	>50%	160	58	22.66	Normal 18.5-22.9	No	Yes	No	No	Yes	Yes	Yes	Yes	No	1		Yes	No	No	No	No	No	No	No	No
Male	Alive	Malaysian	Married	Chinese	Others	Chinese	Others	69	11.016	7.97917	<= 14 days	NYHA 2	No	No	No	Yes	Yes	Yes	Non-Smoker	No	No	No	YES	54	>50%	175	81.9	26.74	Overweight 23-29.9	No	Yes	Yes	Yes	No	Yes	Yes	No	No	0		Yes	No	No	Yes	No	No	No	No	No
[truncated: 91 more columns]
