# Supplementary material for: A retrospective study on atrial fibrillation after coronary artery bypass grafting surgery at The National Heart Institute, Kuala Lumpur
Source: F1000Res. 2018 Aug 1;7:164. Originally published 2018 Feb 8. [Version 2] doi: 10.12688/f1000research.13244.2 (PMC6127737; doi:10.12688/f1000research.13244.2)
Supplement: Supplementary file 2 [file f1000research-7-16902-s0001.tgz]

Archive with 1 entries (1 files):
- ea3998ac-96c5-4777-af97-3fd62c4f09aa.pdf
